# Supplementary material for: Colonization by orchid mycorrhizal fungi primes induced systemic resistance against necrotrophic pathogen
Source: Front Plant Sci. 2024 Jul 31;15:1447050. doi: 10.3389/fpls.2024.1447050 (PMC11322130; doi:10.3389/fpls.2024.1447050)
Supplement: Supplementary file 1 [file Table_1.xlsx]

## Sheet: Supporting information cover pa
Supporting information
Article title: Colonization by orchid mycorrhizal fungi primes induced systemic resistance against a necrotrophic pathogen
Authors: Galih Chersy Pujasatria (1), Chihiro Miura (2), Katsushi Yamaguchi (3), Shuji Shigenobu (3), Hironori Kaminaka (2,4)*
1 The United Graduate School of Agricultural Sciences, Tottori University, Tottori, Japan
2 Faculty of Agriculture, Tottori University, Tottori, Japan
3 Functional Genomics Facility, National Institute for Basic Biology Core Research Facilities, Okazaki, Japan
4 Unused Bioresource Utilization Center, Tottori University, Tottori, Japan
*Corresponding Author:
Hironori Kaminaka
Tel: +81-857-31-5378
Email: kaminaka@tottori-u.ac.jp

## Sheet: Table S1
Supplementary Table 1 | Summary of RNA-seq analysis
Treatment	Raw				Filtered					Reads	Mapping percentage
	Total read	Total base	Q30 (%)	GC content	Total read	Final read	Total base	Q30 (%)	GC content
-OMF 1	33.202346 M	4.980352 G	0.965713	0.465868	32.487116 M	0.978458	4.792676 G	0.973054	0.464459	16243388	0.5689
-OMF 2	29.652498 M	4.447875 G	0.967978	0.463662	29.05467 M	0.979839	4.254620 G	0.975019	0.461653	14527155	0.601
-OMF 3	29.552028 M	4.432804 G	0.969555	0.459045	28.99133 M	0.981027	4.269691 G	0.975977	0.457462	14495514	0.6002
-OMF infected 1	28.518038 M	4.277706 G	0.967639	0.463462	27.92859 M	0.979331	4.089479 G	0.974823	0.461561	13964220	0.5604
-OMF infected 2	34.225722 M	5.133858 G	0.967421	0.455669	33.527216 M	0.979591	4.929815 G	0.974394	0.453807	16763502	0.5859
-OMF infected 3	29.474698 M	4.421205 G	0.968772	0.462442	28.894264 M	0.980307	4.210578 G	0.975864	0.460182	14446868	0.5111
T.cal05 1	38.416876 M	5.762531 G	0.966417	0.451616	37.600094 M	0.978739	5.517440 G	0.972975	0.449562	18799628	0.5246
T.cal05 2	34.64642 M	5.196963 G	0.965473	0.444486	33.890896 M	0.978193	4.982734 G	0.972975	0.442426	16945248	0.4695
T.cal05 3	34.274626 M	5.141194 G	0.967246	0.46221	33.580616 M	0.979751	4.949261 G	0.974156	0.46079	16790143	0.5848
T.cal05 infected 1	30.398572 M	4.559786 G	0.967395	0.455742	29.795976 M	0.980177	4.386143 G	0.974255	0.4541	18799628	0.5823
T.cal05 infected 2	28.739142 M	4.310871 G	0.969371	0.45602	28.183612 M	0.98067	4.151740 G	0.975902	0.454333	16945248	0.6128
T.cal05 infected 3	31.82833 M	4.774249 G	0.968936	0.460099	31.216802 M	0.980787	4.574144 G	0.975619	0.457998	16790143	0.5352

## Sheet: Table S2
Supplementary Table 2 | List of logFC of genes differentially expressed during infection of uncolonized seedlings (P treatment)
gene_ID	logFC	p-value	FDR	Description
TRINITY_DN122762_c0_g1_TRINITY_DN122762_c0_g1_i1_g.1022_m.1022	-10.8766	5.35669e-07	0.000189221	XP_020679487.1 zinc finger protein 36-like [Dendrobium catenatum]
TRINITY_DN27482_c0_g1_TRINITY_DN27482_c0_g1_i1_g.89700_m.89700	-10.3543	8.58361e-06	0.000697417	XP_020701346.1 chitinase 2-like [Dendrobium catenatum]
TRINITY_DN44644_c0_g1_TRINITY_DN44644_c0_g1_i4_g.59916_m.59916	-10.1989	0.000524008	0.00744923	XP_020696109.1 peroxygenase-like [Dendrobium catenatum]
TRINITY_DN61300_c3_g2_TRINITY_DN61300_c3_g2_i11_g.74078_m.74078	-9.7924	0.00030479	0.00529813	XP_020690649.1 tropinone reductase-like [Dendrobium catenatum]
TRINITY_DN42580_c0_g1_TRINITY_DN42580_c0_g1_i1_g.227479_m.227479	-9.79057	6.4198e-05	0.00204518	tr|A0A5B6ZC40|A0A5B6ZC40_DAVIN Ribosomal protein L19 (Fragment) OS=Davidia involucrata OX=16924 GN=Din_010114 PE=3 SV=1
TRINITY_DN13995_c0_g1_TRINITY_DN13995_c0_g1_i1_g.19464_m.19464	-9.70544	5.82603e-06	0.000590554	ELD18608.1 hypothetical protein A15U_04539, partial [Escherichia coli KTE210]
TRINITY_DN53527_c0_g1_TRINITY_DN53527_c0_g1_i4_g.28993_m.28993	-9.29339	0.0010656	0.0119708	XP_020685152.1 patatin-like protein 2 [Dendrobium catenatum]
TRINITY_DN60572_c6_g1_TRINITY_DN60572_c6_g1_i1_g.58457_m.58457	-9.11492	5.67177e-09	3.64984e-05	XP_020704887.1 probable mannitol dehydrogenase [Dendrobium catenatum]
TRINITY_DN21209_c0_g1_TRINITY_DN21209_c0_g1_i1_g.34342_m.34342	-8.98841	5.97936e-06	0.000598343	XP_031278237.1 7-deoxyloganetin glucosyltransferase-like [Pistacia vera]
TRINITY_DN34688_c0_g1_TRINITY_DN34688_c0_g1_i1_g.14992_m.14992	-8.75452	1.92674e-06	0.000315267	XP_020687479.1 ethylene-responsive transcription factor ERF110 [Dendrobium catenatum]
TRINITY_DN58813_c5_g1_TRINITY_DN58813_c5_g1_i5_g.126423_m.126423	-8.75255	1.83889e-05	0.00100248	XP_020673728.1 probable calcium-binding protein CML31 [Dendrobium catenatum]
TRINITY_DN63298_c0_g1_TRINITY_DN63298_c0_g1_i1_g.253946_m.253946	-8.71395	6.23082e-09	3.64984e-05	sp|P54769|TYDC2_PAPSO Tyrosine/DOPA decarboxylase 2 OS=Papaver somniferum OX=3469 GN=TYDC2 PE=1 SV=1
TRINITY_DN61300_c3_g2_TRINITY_DN61300_c3_g2_i5_g.74069_m.74069	-8.71387	6.47263e-07	0.000205777	XP_020690649.1 tropinone reductase-like [Dendrobium catenatum]
TRINITY_DN61300_c3_g2_TRINITY_DN61300_c3_g2_i7_g.74072_m.74072	-8.68063	0.000401765	0.00631872	XP_020690649.1 tropinone reductase-like [Dendrobium catenatum]
TRINITY_DN52583_c0_g1_TRINITY_DN52583_c0_g1_i7_g.75611_m.75611	-8.61432	0.000970895	0.0112168	PKU70054.1 MATE efflux family protein 1 [Dendrobium catenatum]
TRINITY_DN61300_c3_g2_TRINITY_DN61300_c3_g2_i13_g.74079_m.74079	-8.36406	0.00051432	0.00735936	XP_020690649.1 tropinone reductase-like [Dendrobium catenatum]
TRINITY_DN58978_c0_g1_TRINITY_DN58978_c0_g1_i1_g.135002_m.135002	-8.02564	0.00514267	0.0360337	PKU83126.1 Cysteine-rich repeat secretory protein 55 [Dendrobium catenatum]
TRINITY_DN17386_c0_g3_TRINITY_DN17386_c0_g3_i1_g.171740_m.171740	-8.01985	0.000363901	0.00592246	XP_020699388.1 EID1-like F-box protein 3 [Dendrobium catenatum]
TRINITY_DN58570_c9_g3_TRINITY_DN58570_c9_g3_i1_g.211797_m.211797	-7.8673	0.000542109	0.00763208	XP_020696993.1 scopoletin glucosyltransferase-like [Dendrobium catenatum]
TRINITY_DN33581_c0_g1_TRINITY_DN33581_c0_g1_i1_g.74842_m.74842	-7.86002	0.00182496	0.0171588	RVW86918.1 Alcohol dehydrogenase 1 [Vitis vinifera]
TRINITY_DN34615_c0_g1_TRINITY_DN34615_c0_g1_i1_g.14964_m.14964	-7.84291	5.87532e-05	0.00194019	tr|A0A0D3FVP0|A0A0D3FVP0_9ORYZ Uncharacterized protein OS=Oryza barthii OX=65489 PE=4 SV=1
TRINITY_DN27684_c0_g1_TRINITY_DN27684_c0_g1_i1_g.17545_m.17545	-7.79798	6.84219e-07	0.000208068	PKU78168.1 hypothetical protein MA16_Dca012288 [Dendrobium catenatum]
TRINITY_DN61065_c2_g1_TRINITY_DN61065_c2_g1_i16_g.227840_m.227840	-7.77962	0.00180925	0.0170497	XP_009589999.1 (-)-camphene/tricyclene synthase, chloroplastic-like [Nicotiana tomentosiformis]
TRINITY_DN51957_c0_g1_TRINITY_DN51957_c0_g1_i1_g.78005_m.78005	-7.66763	1.14144e-06	0.000271547	XP_020674086.1 cytochrome P450 94B3-like [Dendrobium catenatum]
TRINITY_DN61712_c4_g7_TRINITY_DN61712_c4_g7_i3_g.188258_m.188258	-7.62201	0.000242802	0.00456274	XP_020699613.1 uncharacterized protein LOC110111896 [Dendrobium catenatum]
TRINITY_DN57503_c4_g1_TRINITY_DN57503_c4_g1_i1_g.103441_m.103441	-7.60607	8.96094e-06	0.000709208	XP_020705873.1 monothiol glutaredoxin-S9 [Dendrobium catenatum]
TRINITY_DN31915_c0_g1_TRINITY_DN31915_c0_g1_i1_g.205210_m.205210	-7.59941	1.92918e-06	0.000315267	XP_028552628.1 anthranilate O-methyltransferase 3 [Dendrobium catenatum]
TRINITY_DN54600_c0_g3_TRINITY_DN54600_c0_g3_i4_g.34489_m.34489	-7.5987	0.000126414	0.00305094	PKU71780.1 Alpha-humulene synthase [Dendrobium catenatum]
TRINITY_DN107017_c0_g1_TRINITY_DN107017_c0_g1_i1_g.4631_m.4631	-7.39103	3.62798e-05	0.00145944	TJX46372.1 cytochrome P450, partial [Soehngenia saccharolytica]
TRINITY_DN46629_c0_g1_TRINITY_DN46629_c0_g1_i1_g.68997_m.68997	-7.36216	1.64245e-05	0.000959242	XP_020705098.1 probable aminodeoxychorismate synthase, chloroplastic [Dendrobium catenatum]
TRINITY_DN43822_c0_g1_TRINITY_DN43822_c0_g1_i2_g.24162_m.24162	-7.32858	0.000351496	0.00578627	XP_020694668.1 arogenate dehydrogenase 2, chloroplastic [Dendrobium catenatum]
TRINITY_DN160940_c0_g1_TRINITY_DN160940_c0_g1_i1_g.751_m.751	-7.28411	0.00533289	0.037018	tr|A0A0A9HTC1|A0A0A9HTC1_ARUDO Uncharacterized protein OS=Arundo donax OX=35708 PE=4 SV=1
TRINITY_DN30790_c0_g1_TRINITY_DN30790_c0_g1_i1_g.101163_m.101163	-7.26937	1.37688e-05	0.000885129	XP_020672412.1 7-deoxyloganetin glucosyltransferase-like [Dendrobium catenatum]
TRINITY_DN61712_c4_g7_TRINITY_DN61712_c4_g7_i2_g.188257_m.188257	-7.25159	0.00450474	0.032704	XP_020699613.1 uncharacterized protein LOC110111896 [Dendrobium catenatum]
TRINITY_DN15281_c0_g1_TRINITY_DN15281_c0_g1_i1_g.34315_m.34315	-7.20745	8.94988e-06	0.000709208	0
TRINITY_DN61300_c3_g2_TRINITY_DN61300_c3_g2_i14_g.74081_m.74081	-7.10278	0.000797614	0.0098316	XP_020690649.1 tropinone reductase-like [Dendrobium catenatum]
TRINITY_DN60694_c0_g1_TRINITY_DN60694_c0_g1_i5_g.159557_m.159557	-7.08431	1.37735e-06	0.000292509	XP_013603259.1 PREDICTED: metacaspase-8 isoform X1 [Brassica oleracea var. oleracea]
TRINITY_DN16112_c0_g1_TRINITY_DN16112_c0_g1_i1_g.130697_m.130697	-7.05546	0.000376934	0.00604391	XP_020694420.1 cysteine-rich repeat secretory protein 38-like [Dendrobium catenatum]
TRINITY_DN44665_c0_g1_TRINITY_DN44665_c0_g1_i1_g.59936_m.59936	-6.98322	5.17521e-05	0.00179241	0
TRINITY_DN60694_c0_g1_TRINITY_DN60694_c0_g1_i3_g.159555_m.159555	-6.92386	4.39666e-07	0.00016357	tr|A0A2H9ZTR7|A0A2H9ZTR7_9ASPA Metacaspase-6 OS=Apostasia shenzhenica OX=1088818 GN=AMC6 PE=4 SV=1
TRINITY_DN55312_c1_g2_TRINITY_DN55312_c1_g2_i1_g.109711_m.109711	-6.8923	0.00025673	0.0047478	PKU63032.1 Serine carboxypeptidase-like 51 [Dendrobium catenatum]
TRINITY_DN61092_c1_g7_TRINITY_DN61092_c1_g7_i2_g.228121_m.228121	-6.87972	3.82443e-05	0.0014977	sp|Q9SW08|AB4G_ARATH ABC transporter G family member 4 OS=Arabidopsis thaliana OX=3702 GN=ABCG4 PE=3 SV=1
TRINITY_DN84161_c0_g1_TRINITY_DN84161_c0_g1_i1_g.35825_m.35825	-6.87455	4.28333e-07	0.000162818	XP_020683268.1 uncharacterized protein LOC110100185 [Dendrobium catenatum]
TRINITY_DN59765_c7_g6_TRINITY_DN59765_c7_g6_i2_g.127705_m.127705	-6.83634	1.53929e-05	0.000921758	0
TRINITY_DN47021_c1_g1_TRINITY_DN47021_c1_g1_i3_g.173426_m.173426	-6.72711	0.000186708	0.00386581	tr|A0A6J1A9F6|A0A6J1A9F6_9ROSI dormancy-associated protein homolog 3 isoform X3 OS=Herrania umbratica OX=108875 GN=LOC110415898 PE=4 SV=1
TRINITY_DN54082_c1_g4_TRINITY_DN54082_c1_g4_i1_g.118227_m.118227	-6.71108	2.91207e-07	0.000135784	XP_020689057.1 thaumatin-like protein 1b [Dendrobium catenatum]
TRINITY_DN55992_c0_g1_TRINITY_DN55992_c0_g1_i1_g.224349_m.224349	-6.69151	9.62905e-06	0.00073846	XP_020672799.1 uncharacterized protein LOC110092549 [Dendrobium catenatum]
TRINITY_DN33934_c0_g1_TRINITY_DN33934_c0_g1_i1_g.237674_m.237674	-6.67543	1.86388e-06	0.000315267	XP_020678830.1 ethylene-responsive transcription factor ERF020-like [Dendrobium catenatum]
TRINITY_DN61065_c2_g1_TRINITY_DN61065_c2_g1_i15_g.227839_m.227839	-6.66295	0.000180735	0.00378245	RWW53634.1 hypothetical protein BHE74_00039866 [Ensete ventricosum]
TRINITY_DN67971_c0_g1_TRINITY_DN67971_c0_g1_i1_g.95075_m.95075	-6.64768	8.86853e-06	0.000709208	PKU81277.1 hypothetical protein MA16_Dca015306 [Dendrobium catenatum]
TRINITY_DN149132_c0_g1_TRINITY_DN149132_c0_g1_i1_g.3427_m.3427	-6.63907	0.00238546	0.0207672	XP_020672970.1 calmodulin-like [Dendrobium catenatum]
TRINITY_DN29256_c0_g1_TRINITY_DN29256_c0_g1_i1_g.183202_m.183202	-6.63565	2.91621e-05	0.00131421	XP_020689451.1 ninja-family protein 3-like [Dendrobium catenatum]
TRINITY_DN59447_c5_g1_TRINITY_DN59447_c5_g1_i1_g.119051_m.119051	-6.63351	0.000544539	0.00765432	AVF19621.1 SWEETs [Cymbidium hybrid cultivar]
TRINITY_DN58638_c0_g1_TRINITY_DN58638_c0_g1_i5_g.84548_m.84548	-6.61664	2.4192e-07	0.000124484	XP_020694893.1 mitogen-activated protein kinase kinase kinase 18-like [Dendrobium catenatum]
TRINITY_DN58383_c0_g1_TRINITY_DN58383_c0_g1_i1_g.88882_m.88882	-6.60611	1.0431e-06	0.000265824	XP_020699872.1 protein TIFY 5A [Dendrobium catenatum]
TRINITY_DN59551_c0_g1_TRINITY_DN59551_c0_g1_i1_g.206755_m.206755	-6.5743	0.00159603	0.0156607	GFZ16073.1 myb domain protein 116 [Actinidia rufa]
TRINITY_DN51951_c0_g1_TRINITY_DN51951_c0_g1_i4_g.77675_m.77675	-6.56351	2.26131e-05	0.00113743	XP_020700417.1 uncharacterized protein LOC110112505 [Dendrobium catenatum]
TRINITY_DN53685_c0_g1_TRINITY_DN53685_c0_g1_i1_g.200762_m.200762	-6.55149	0.000695227	0.00897189	XP_020685544.1 ethylene-responsive transcription factor ERF061 [Dendrobium catenatum]
TRINITY_DN61065_c2_g1_TRINITY_DN61065_c2_g1_i12_g.227834_m.227834	-6.54929	0.00765877	0.0480766	XP_009589999.1 (-)-camphene/tricyclene synthase, chloroplastic-like [Nicotiana tomentosiformis]
TRINITY_DN54082_c1_g4_TRINITY_DN54082_c1_g4_i2_g.118233_m.118233	-6.54034	5.20268e-07	0.000185656	XP_020689057.1 thaumatin-like protein 1b [Dendrobium catenatum]
TRINITY_DN90865_c0_g1_TRINITY_DN90865_c0_g1_i1_g.117777_m.117777	-6.53503	0.00535538	0.0371298	PKU64339.1 hypothetical protein MA16_Dca005262 [Dendrobium catenatum]
TRINITY_DN58813_c5_g1_TRINITY_DN58813_c5_g1_i1_g.126420_m.126420	-6.47491	0.000121463	0.00298502	sp|Q8RYK0|CML31_ORYSJ Probable calcium-binding protein CML31 OS=Oryza sativa subsp. japonica OX=39947 GN=CML31 PE=2 SV=1
TRINITY_DN60694_c0_g1_TRINITY_DN60694_c0_g1_i7_g.159559_m.159559	-6.43388	2.81795e-07	0.000134145	tr|A0A2H9ZTR7|A0A2H9ZTR7_9ASPA Metacaspase-6 OS=Apostasia shenzhenica OX=1088818 GN=AMC6 PE=4 SV=1
TRINITY_DN15627_c0_g1_TRINITY_DN15627_c0_g1_i1_g.203070_m.203070	-6.42738	0.00241226	0.0209315	tr|A0A6J7YX66|A0A6J7YX66_ANACO CB5.07G0005970 OS=Ananas comosus var. bracteatus OX=296719 GN=CB5_LOCUS19037 PE=4 SV=1
TRINITY_DN58638_c0_g1_TRINITY_DN58638_c0_g1_i4_g.84545_m.84545	-6.39857	6.70601e-09	3.64984e-05	tr|A0A2I0W699|A0A2I0W699_9ASPA Mitogen-activated protein kinase kinase kinase ANP1 OS=Dendrobium catenatum OX=906689 GN=ANP1 PE=3 SV=1
TRINITY_DN38598_c0_g1_TRINITY_DN38598_c0_g1_i1_g.160782_m.160782	-6.38915	0.000469717	0.00692808	XP_020598350.1 gibberellin 3-beta-dioxygenase 1-like [Phalaenopsis equestris]
TRINITY_DN61399_c1_g1_TRINITY_DN61399_c1_g1_i2_g.72772_m.72772	-6.38098	0.00162928	0.0158623	XP_020677180.1 cyanidin 3-O-rutinoside 5-O-glucosyltransferase [Dendrobium catenatum]
TRINITY_DN58638_c0_g1_TRINITY_DN58638_c0_g1_i6_g.84550_m.84550	-6.35399	1.23543e-07	8.30849e-05	XP_020694893.1 mitogen-activated protein kinase kinase kinase 18-like [Dendrobium catenatum]
TRINITY_DN61300_c3_g2_TRINITY_DN61300_c3_g2_i4_g.74068_m.74068	-6.33934	0.000260646	0.00477979	XP_029122611.1 tropinone reductase homolog At2g29170 isoform X3 [Elaeis guineensis]
TRINITY_DN58702_c0_g1_TRINITY_DN58702_c0_g1_i1_g.204355_m.204355	-6.33801	0.00366157	0.028217	0
TRINITY_DN60694_c0_g1_TRINITY_DN60694_c0_g1_i4_g.159556_m.159556	-6.3291	4.21117e-06	0.000500504	tr|A0A2H9ZTR7|A0A2H9ZTR7_9ASPA Metacaspase-6 OS=Apostasia shenzhenica OX=1088818 GN=AMC6 PE=4 SV=1
TRINITY_DN56476_c0_g5_TRINITY_DN56476_c0_g5_i1_g.106934_m.106934	-6.31137	0.000410769	0.00640682	PKU61893.1 Dehydrin DHN1 [Dendrobium catenatum]
TRINITY_DN58792_c2_g2_TRINITY_DN58792_c2_g2_i2_g.204021_m.204021	-6.308	0.000604802	0.00815364	XP_020570921.1 probable vacuolar amino acid transporter YPQ1 [Phalaenopsis equestris]
TRINITY_DN51894_c0_g5_TRINITY_DN51894_c0_g5_i1_g.244261_m.244261	-6.30223	0.000184298	0.0038318	0
TRINITY_DN280_c0_g1_TRINITY_DN280_c0_g1_i1_g.76104_m.76104	-6.27684	0.00230826	0.0203075	0
TRINITY_DN58638_c0_g1_TRINITY_DN58638_c0_g1_i1_g.84539_m.84539	-6.27313	5.61828e-07	0.000192624	tr|A0A0E0JMV8|A0A0E0JMV8_ORYPU Protein kinase domain-containing protein OS=Oryza punctata OX=4537 PE=4 SV=1
TRINITY_DN53949_c1_g9_TRINITY_DN53949_c1_g9_i6_g.26592_m.26592	-6.26374	1.10084e-05	0.000791448	XP_020692255.1 probable cytokinin riboside 5'-monophosphate phosphoribohydrolase LOGL10 [Dendrobium catenatum]
TRINITY_DN142391_c0_g1_TRINITY_DN142391_c0_g1_i1_g.8141_m.8141	-6.26295	0.00246416	0.0212618	RVW73637.1 putative UPF0481 protein [Vitis vinifera]
TRINITY_DN30105_c0_g1_TRINITY_DN30105_c0_g1_i1_g.129070_m.129070	-6.23368	9.81005e-06	0.000745798	XP_028556528.1 probable protein phosphatase 2C 77 isoform X2 [Dendrobium catenatum]
TRINITY_DN90561_c0_g1_TRINITY_DN90561_c0_g1_i1_g.109174_m.109174	-6.22454	0.00353748	0.0275215	0
TRINITY_DN17386_c0_g1_TRINITY_DN17386_c0_g1_i1_g.171735_m.171735	-6.22422	0.0059967	0.0403989	0
TRINITY_DN54317_c0_g1_TRINITY_DN54317_c0_g1_i2_g.55334_m.55334	-6.20074	3.18756e-05	0.00136441	XP_020681700.1 uncharacterized protein LOC110099029 [Dendrobium catenatum]
TRINITY_DN56402_c0_g1_TRINITY_DN56402_c0_g1_i1_g.106405_m.106405	-6.19329	0.00100228	0.0114535	RWW31192.1 hypothetical protein GW17_00004189 [Ensete ventricosum]
TRINITY_DN161033_c0_g1_TRINITY_DN161033_c0_g1_i1_g.1503_m.1503	-6.14176	0.0021191	0.0191244	XP_020676208.1 uncharacterized protein LOC110095136 [Dendrobium catenatum]
TRINITY_DN53685_c0_g1_TRINITY_DN53685_c0_g1_i1_g.200763_m.200763	-6.13687	0.000173648	0.00368218	0
TRINITY_DN58813_c5_g1_TRINITY_DN58813_c5_g1_i9_g.126428_m.126428	-6.13544	4.64626e-05	0.00171036	XP_020673728.1 probable calcium-binding protein CML31 [Dendrobium catenatum]
TRINITY_DN76040_c0_g1_TRINITY_DN76040_c0_g1_i1_g.24918_m.24918	-6.08337	7.24742e-05	0.00222788	tr|D6PSC3|D6PSC3_9BRAS AT5G54510-like protein (Fragment) OS=Capsella grandiflora OX=264402 PE=3 SV=1
TRINITY_DN40035_c0_g1_TRINITY_DN40035_c0_g1_i2_g.114977_m.114977	-6.07784	1.77727e-05	0.000996954	XP_020681619.1 transcription factor MYB102-like [Dendrobium catenatum]
TRINITY_DN58792_c2_g2_TRINITY_DN58792_c2_g2_i1_g.204018_m.204018	-6.0577	0.00152767	0.0152076	tr|A0A1J3DAR8|A0A1J3DAR8_NOCCA Putative vacuolar amino acid transporter YPQ1 (Fragment) OS=Noccaea caerulescens OX=107243 GN=GA_TR16168_c2_g1_i1_g.51701 PE=4 SV=1
TRINITY_DN60694_c0_g1_TRINITY_DN60694_c0_g1_i2_g.159554_m.159554	-6.04992	1.4485e-06	0.000292509	tr|A0A2H9ZTR7|A0A2H9ZTR7_9ASPA Metacaspase-6 OS=Apostasia shenzhenica OX=1088818 GN=AMC6 PE=4 SV=1
TRINITY_DN98669_c0_g1_TRINITY_DN98669_c0_g1_i1_g.222712_m.222712	-6.04124	2.06641e-05	0.00107376	XP_020704602.1 non-symbiotic hemoglobin [Dendrobium catenatum]
TRINITY_DN48716_c0_g1_TRINITY_DN48716_c0_g1_i2_g.8355_m.8355	-6.03273	1.40849e-05	0.000895572	XP_020685704.1 cytochrome P450 734A6 [Dendrobium catenatum]
TRINITY_DN34615_c0_g2_TRINITY_DN34615_c0_g2_i1_g.14965_m.14965	-6.02224	0.000183603	0.00382644	XP_020675482.2 probable F-box protein At2g36090, partial [Dendrobium catenatum]
TRINITY_DN53311_c1_g1_TRINITY_DN53311_c1_g1_i1_g.155702_m.155702	-6.01158	0.000204279	0.00410391	XP_020694034.1 asparagine synthetase [glutamine-hydrolyzing] [Dendrobium catenatum]
TRINITY_DN53311_c1_g1_TRINITY_DN53311_c1_g1_i1_g.155704_m.155704	-6.00378	6.78451e-05	0.002126	KAF7833779.1 asparagine synthetase [glutamine-hydrolyzing] 1 [Senna tora]
TRINITY_DN51149_c0_g1_TRINITY_DN51149_c0_g1_i2_g.130382_m.130382	-5.99932	0.000340639	0.00567563	XP_020683430.1 peroxidase P7-like [Dendrobium catenatum]
TRINITY_DN58638_c0_g1_TRINITY_DN58638_c0_g1_i2_g.84540_m.84540	-5.99894	1.89927e-07	0.000110699	tr|A0A2I0W699|A0A2I0W699_9ASPA Mitogen-activated protein kinase kinase kinase ANP1 OS=Dendrobium catenatum OX=906689 GN=ANP1 PE=3 SV=1
TRINITY_DN42372_c0_g1_TRINITY_DN42372_c0_g1_i1_g.39681_m.39681	-5.96963	1.11831e-07	7.98128e-05	tr|A0A426ZYT7|A0A426ZYT7_ENSVE Pectinesterase OS=Ensete ventricosum OX=4639 GN=B296_00008157 PE=4 SV=1
TRINITY_DN120392_c0_g1_TRINITY_DN120392_c0_g1_i1_g.3031_m.3031	-5.96168	0.00447431	0.0325371	0
TRINITY_DN45145_c1_g2_TRINITY_DN45145_c1_g2_i1_g.115108_m.115108	-5.95271	2.81631e-07	0.000134145	0
TRINITY_DN90137_c0_g2_TRINITY_DN90137_c0_g2_i1_g.47824_m.47824	-5.95097	0.00264929	0.0223897	XP_020595859.1 uncharacterized protein LOC110035889 [Phalaenopsis equestris]
TRINITY_DN60694_c0_g1_TRINITY_DN60694_c0_g1_i1_g.159553_m.159553	-5.93885	4.07774e-06	0.000490044	tr|A0A2H9ZTR7|A0A2H9ZTR7_9ASPA Metacaspase-6 OS=Apostasia shenzhenica OX=1088818 GN=AMC6 PE=4 SV=1
TRINITY_DN43880_c0_g1_TRINITY_DN43880_c0_g1_i1_g.24241_m.24241	-5.92496	1.06473e-05	0.000777343	XP_028550836.1 uncharacterized protein LOC110105435 [Dendrobium catenatum]
TRINITY_DN98730_c0_g1_TRINITY_DN98730_c0_g1_i1_g.126590_m.126590	-5.91931	1.04496e-05	0.000772841	XP_020702538.1 uncharacterized protein LOC110114113 [Dendrobium catenatum]
TRINITY_DN109858_c0_g1_TRINITY_DN109858_c0_g1_i1_g.7992_m.7992	-5.91658	0.00622409	0.0414359	ABW24369.1 ATP synthase F1 complex beta subunit, partial [Riftia pachyptila]
TRINITY_DN37877_c0_g1_TRINITY_DN37877_c0_g1_i1_g.102906_m.102906	-5.91417	0.00247465	0.0213335	XP_021608636.1 transmembrane protein 45B-like, partial [Manihot esculenta]
TRINITY_DN57191_c3_g6_TRINITY_DN57191_c3_g6_i1_g.21413_m.21413	-5.91125	1.91609e-09	3.64984e-05	XP_020673386.1 tryptamine hydroxycinnamoyltransferase 1 [Dendrobium catenatum]
TRINITY_DN30105_c0_g2_TRINITY_DN30105_c0_g2_i1_g.129071_m.129071	-5.90835	3.02408e-05	0.00133361	XP_028556528.1 probable protein phosphatase 2C 77 isoform X2 [Dendrobium catenatum]
TRINITY_DN118729_c0_g1_TRINITY_DN118729_c0_g1_i1_g.3645_m.3645	-5.89962	0.002286	0.0201995	RYN56101.1 40S ribosomal protein [Alternaria tenuissima]
TRINITY_DN56476_c0_g5_TRINITY_DN56476_c0_g5_i2_g.106935_m.106935	-5.88544	0.000195974	0.0039915	PKU61893.1 Dehydrin DHN1 [Dendrobium catenatum]
TRINITY_DN58792_c2_g1_TRINITY_DN58792_c2_g1_i2_g.204015_m.204015	-5.87633	0.000746673	0.00939942	XP_020700459.1 probable vacuolar amino acid transporter YPQ1 [Dendrobium catenatum]
TRINITY_DN61399_c1_g3_TRINITY_DN61399_c1_g3_i6_g.72784_m.72784	-5.86917	0.00732031	0.0465302	sp|Q9ZR27|5GT1_PERFR Anthocyanidin 3-O-glucoside 5-O-glucosyltransferase 1 OS=Perilla frutescens OX=48386 GN=PF3R4 PE=1 SV=1
TRINITY_DN56151_c1_g1_TRINITY_DN56151_c1_g1_i4_g.199360_m.199360	-5.86703	4.69807e-06	0.000529987	XP_020677581.1 peroxidase 51 [Dendrobium catenatum]
TRINITY_DN65770_c0_g1_TRINITY_DN65770_c0_g1_i1_g.28705_m.28705	-5.86613	7.45649e-06	0.000652883	XP_020687082.1 phosphatidylinositol 4-kinase gamma 8 [Dendrobium catenatum]
TRINITY_DN53311_c1_g1_TRINITY_DN53311_c1_g1_i7_g.155714_m.155714	-5.85472	0.000209086	0.00416635	XP_020694034.1 asparagine synthetase [glutamine-hydrolyzing] [Dendrobium catenatum]
TRINITY_DN56151_c1_g1_TRINITY_DN56151_c1_g1_i1_g.199352_m.199352	-5.85218	2.70798e-07	0.000133381	XP_020677581.1 peroxidase 51 [Dendrobium catenatum]
TRINITY_DN56402_c2_g1_TRINITY_DN56402_c2_g1_i1_g.106410_m.106410	-5.84093	1.00517e-05	0.000759216	XP_020704909.1 cysteine-rich repeat secretory protein 38-like [Dendrobium catenatum]
TRINITY_DN58638_c0_g1_TRINITY_DN58638_c0_g1_i7_g.84552_m.84552	-5.82905	2.43198e-08	4.61663e-05	XP_020694893.1 mitogen-activated protein kinase kinase kinase 18-like [Dendrobium catenatum]
TRINITY_DN53103_c0_g1_TRINITY_DN53103_c0_g1_i2_g.182604_m.182604	-5.82689	8.42839e-09	3.64984e-05	XP_020579409.1 short-chain dehydrogenase reductase 3b-like [Phalaenopsis equestris]
TRINITY_DN53103_c0_g1_TRINITY_DN53103_c0_g1_i2_g.182606_m.182606	-5.82656	1.14077e-08	3.94149e-05	KYP71746.1 Momilactone A synthase [Cajanus cajan]
TRINITY_DN34890_c0_g1_TRINITY_DN34890_c0_g1_i1_g.56702_m.56702	-5.82167	1.36124e-06	0.000292509	XP_020692255.1 probable cytokinin riboside 5'-monophosphate phosphoribohydrolase LOGL10 [Dendrobium catenatum]
TRINITY_DN53987_c7_g1_TRINITY_DN53987_c7_g1_i2_g.26732_m.26732	-5.81465	0.000121359	0.00298502	0
TRINITY_DN91227_c0_g1_TRINITY_DN91227_c0_g1_i1_g.240604_m.240604	-5.76915	0.000909048	0.0107182	XP_018148311.1 ribosomal protein S13, S15 family [Pochonia chlamydosporia 170]
TRINITY_DN36572_c0_g1_TRINITY_DN36572_c0_g1_i1_g.175532_m.175532	-5.76379	0.00560676	0.0384082	BAM05611.1 pectate lyase, partial [Eucalyptus pilularis]
TRINITY_DN54317_c0_g1_TRINITY_DN54317_c0_g1_i1_g.55331_m.55331	-5.75648	4.24502e-05	0.00161361	XP_020681700.1 uncharacterized protein LOC110099029 [Dendrobium catenatum]
TRINITY_DN53311_c1_g1_TRINITY_DN53311_c1_g1_i6_g.155712_m.155712	-5.7509	9.14629e-05	0.00253853	0
TRINITY_DN45035_c0_g1_TRINITY_DN45035_c0_g1_i1_g.202895_m.202895	-5.73063	0.00513386	0.0359864	XP_020703020.2 mannose-specific lectin 2-like [Dendrobium catenatum]
TRINITY_DN59126_c1_g1_TRINITY_DN59126_c1_g1_i2_g.15835_m.15835	-5.71826	1.92053e-06	0.000315267	XP_020700445.1 protein DETOXIFICATION 49 [Dendrobium catenatum]
TRINITY_DN59917_c6_g5_TRINITY_DN59917_c6_g5_i13_g.226517_m.226517	-5.70424	0.000125268	0.00304006	XP_020694586.1 trans-resveratrol di-O-methyltransferase-like [Dendrobium catenatum]
TRINITY_DN58792_c2_g1_TRINITY_DN58792_c2_g1_i1_g.204014_m.204014	-5.68653	0.00122233	0.0131296	XP_020700459.1 probable vacuolar amino acid transporter YPQ1 [Dendrobium catenatum]
TRINITY_DN58792_c2_g2_TRINITY_DN58792_c2_g2_i1_g.204019_m.204019	-5.67845	0.00194886	0.0179872	0
TRINITY_DN20839_c0_g2_TRINITY_DN20839_c0_g2_i1_g.177659_m.177659	-5.67258	2.08645e-05	0.00107937	XP_020689815.1 ethylene-responsive transcription factor 1B [Dendrobium catenatum]
TRINITY_DN27671_c0_g2_TRINITY_DN27671_c0_g2_i1_g.17519_m.17519	-5.66177	4.17514e-07	0.000162818	PSS21561.1 FAD-dependent urate hydroxylase [Actinidia chinensis var. chinensis]
TRINITY_DN54418_c0_g1_TRINITY_DN54418_c0_g1_i2_g.184866_m.184866	-5.63592	1.04579e-05	0.000772841	AFU07715.1 chalcone synthase, partial [Paphiopedilum hangianum]
TRINITY_DN43594_c0_g2_TRINITY_DN43594_c0_g2_i1_g.36175_m.36175	-5.62892	4.00257e-08	4.61663e-05	XP_020683690.1 pantoate--beta-alanine ligase [Dendrobium catenatum]
TRINITY_DN57804_c0_g1_TRINITY_DN57804_c0_g1_i2_g.44608_m.44608	-5.60392	6.14697e-05	0.00199042	XP_020679915.1 galactolipase DONGLE, chloroplastic [Dendrobium catenatum]
TRINITY_DN52391_c0_g2_TRINITY_DN52391_c0_g2_i1_g.124252_m.124252	-5.59523	4.2202e-06	0.000500504	XP_030501649.1 probable protein phosphatase 2C 74 [Cannabis sativa]
TRINITY_DN1824_c0_g1_TRINITY_DN1824_c0_g1_i1_g.239325_m.239325	-5.57503	0.000235886	0.0045012	XP_020679252.1 9-cis-epoxycarotenoid dioxygenase, chloroplastic [Dendrobium catenatum]
TRINITY_DN45740_c0_g2_TRINITY_DN45740_c0_g2_i1_g.131531_m.131531	-5.55486	9.84733e-07	0.000255796	XP_020700302.1 pectinesterase-like [Dendrobium catenatum]
TRINITY_DN56151_c1_g1_TRINITY_DN56151_c1_g1_i2_g.199358_m.199358	-5.5525	2.32967e-05	0.00115398	tr|A0A392PF24|A0A392PF24_9FABA Peroxidase (Fragment) OS=Trifolium medium OX=97028 PE=4 SV=1
TRINITY_DN43594_c0_g1_TRINITY_DN43594_c0_g1_i1_g.36173_m.36173	-5.53979	2.27964e-08	4.61663e-05	XP_020683690.1 pantoate--beta-alanine ligase [Dendrobium catenatum]
TRINITY_DN54418_c0_g1_TRINITY_DN54418_c0_g1_i1_g.184865_m.184865	-5.53742	5.65169e-06	0.000580708	0
TRINITY_DN61399_c1_g1_TRINITY_DN61399_c1_g1_i4_g.72774_m.72774	-5.50302	2.83434e-06	0.000401294	tr|A0A443P8T0|A0A443P8T0_9MAGN Crocetin glucosyltransferase, chloroplastic-like protein OS=Cinnamomum micranthum f. kanehirae OX=337451 GN=CKAN_01609300 PE=4 SV=1
TRINITY_DN98730_c0_g2_TRINITY_DN98730_c0_g2_i1_g.126592_m.126592	-5.47929	4.70928e-05	0.00172268	XP_020702538.1 uncharacterized protein LOC110114113 [Dendrobium catenatum]
TRINITY_DN50433_c1_g3_TRINITY_DN50433_c1_g3_i2_g.75107_m.75107	-5.47761	0.00100252	0.0114535	XP_020673961.1 chitinase 10 [Dendrobium catenatum]
TRINITY_DN61485_c8_g1_TRINITY_DN61485_c8_g1_i2_g.250403_m.250403	-5.47462	3.28198e-06	0.000438244	XP_008802611.1 glutathione S-transferase U10 [Phoenix dactylifera]
TRINITY_DN35534_c0_g1_TRINITY_DN35534_c0_g1_i1_g.48301_m.48301	-5.46989	0.00109528	0.0122016	XP_020578999.1 cold and drought-regulated protein CORA-like [Phalaenopsis equestris]
TRINITY_DN53167_c1_g2_TRINITY_DN53167_c1_g2_i3_g.182224_m.182224	-5.4657	1.3539e-05	0.000883346	tr|A0A5P1EJC0|A0A5P1EJC0_ASPOF Tify domain-containing protein OS=Asparagus officinalis OX=4686 GN=A4U43_C06F3830 PE=3 SV=1
TRINITY_DN81194_c0_g1_TRINITY_DN81194_c0_g1_i1_g.117848_m.117848	-5.45481	0.00103143	0.0116997	0
TRINITY_DN60320_c5_g2_TRINITY_DN60320_c5_g2_i4_g.13547_m.13547	-5.45333	8.79056e-05	0.00247715	PKU67754.1 Myrcene synthase, chloroplastic [Dendrobium catenatum]
TRINITY_DN60584_c6_g1_TRINITY_DN60584_c6_g1_i1_g.57053_m.57053	-5.45292	1.17336e-05	0.000819035	PKU78371.1 hypothetical protein MA16_Dca019421 [Dendrobium catenatum]
TRINITY_DN59765_c7_g6_TRINITY_DN59765_c7_g6_i2_g.127707_m.127707	-5.45072	1.24667e-05	0.000853285	0
TRINITY_DN50596_c0_g1_TRINITY_DN50596_c0_g1_i1_g.60043_m.60043	-5.44676	3.0581e-07	0.000137109	XP_020685637.1 1-aminocyclopropane-1-carboxylate synthase isoform X1 [Dendrobium catenatum]
TRINITY_DN45145_c1_g2_TRINITY_DN45145_c1_g2_i1_g.115107_m.115107	-5.44294	3.26986e-06	0.000438244	0
TRINITY_DN56600_c0_g2_TRINITY_DN56600_c0_g2_i1_g.201879_m.201879	-5.43902	2.8708e-05	0.00131246	XP_020574746.1 uncharacterized protein LOC110020831 [Phalaenopsis equestris]
TRINITY_DN55362_c2_g1_TRINITY_DN55362_c2_g1_i1_g.110544_m.110544	-5.42716	8.7992e-06	0.000707168	AYM54793.1 chitin-inducible gibberellin-responsive protein 1-like transcript variant X3 [Cymbidium ensifolium]
TRINITY_DN64462_c0_g1_TRINITY_DN64462_c0_g1_i1_g.173345_m.173345	-5.42172	2.66149e-05	0.00125947	XP_020698741.1 transcription repressor MYB6 [Dendrobium catenatum]
TRINITY_DN133591_c0_g1_TRINITY_DN133591_c0_g1_i1_g.8098_m.8098	-5.39021	0.000110065	0.00282796	XP_020684062.1 gibberellin 2-beta-dioxygenase 3 [Dendrobium catenatum]
TRINITY_DN48229_c0_g2_TRINITY_DN48229_c0_g2_i2_g.78917_m.78917	-5.38991	0.00068504	0.00888925	XP_020592483.1 alpha carbonic anhydrase 7-like [Phalaenopsis equestris]
TRINITY_DN57859_c1_g2_TRINITY_DN57859_c1_g2_i7_g.45148_m.45148	-5.38983	2.41505e-07	0.000124484	XP_020693235.1 cationic peroxidase 1 [Dendrobium catenatum]
TRINITY_DN149340_c0_g1_TRINITY_DN149340_c0_g1_i1_g.2431_m.2431	-5.38152	0.00262034	0.0222147	0
TRINITY_DN3625_c0_g2_TRINITY_DN3625_c0_g2_i1_g.107500_m.107500	-5.35724	0.00152459	0.0151942	XP_020597553.1 LOW QUALITY PROTEIN: probable beta-D-xylosidase 6 [Phalaenopsis equestris]
TRINITY_DN11227_c0_g1_TRINITY_DN11227_c0_g1_i2_g.87636_m.87636	-5.34462	3.15032e-08	4.61663e-05	XP_020673601.1 G-type lectin S-receptor-like serine/threonine-protein kinase B120 isoform X1 [Dendrobium catenatum]
TRINITY_DN54824_c0_g1_TRINITY_DN54824_c0_g1_i3_g.149975_m.149975	-5.33916	1.85151e-05	0.00100268	XP_020679253.1 probable glutathione S-transferase parA [Dendrobium catenatum]
TRINITY_DN48333_c0_g1_TRINITY_DN48333_c0_g1_i1_g.123411_m.123411	-5.33851	0.00115908	0.0126814	0
TRINITY_DN57196_c5_g8_TRINITY_DN57196_c5_g8_i5_g.20797_m.20797	-5.32473	2.78642e-05	0.00129236	0
TRINITY_DN33336_c0_g2_TRINITY_DN33336_c0_g2_i1_g.47728_m.47728	-5.32183	2.80893e-05	0.00129738	XP_020687793.1 protein TIFY 5A [Dendrobium catenatum]
TRINITY_DN63448_c0_g1_TRINITY_DN63448_c0_g1_i1_g.211401_m.211401	-5.32155	0.000219098	0.00428614	sp|Q9FF86|DCR_ARATH BAHD acyltransferase DCR OS=Arabidopsis thaliana OX=3702 GN=DCR PE=2 SV=1
TRINITY_DN61097_c0_g2_TRINITY_DN61097_c0_g2_i3_g.227891_m.227891	-5.32049	1.96371e-05	0.00104208	XP_020677472.1 transcription factor MYB92-like [Dendrobium catenatum]
TRINITY_DN47803_c0_g1_TRINITY_DN47803_c0_g1_i1_g.95390_m.95390	-5.31308	0.00100211	0.0114535	XP_020688924.1 1-aminocyclopropane-1-carboxylate oxidase [Dendrobium catenatum]
TRINITY_DN52491_c0_g1_TRINITY_DN52491_c0_g1_i3_g.79923_m.79923	-5.28752	0.000614061	0.00822779	0
TRINITY_DN81321_c0_g1_TRINITY_DN81321_c0_g1_i1_g.144448_m.144448	-5.27622	8.09534e-05	0.00235912	XP_020674553.1 pectinesterase inhibitor 3-like [Dendrobium catenatum]
TRINITY_DN47774_c1_g1_TRINITY_DN47774_c1_g1_i1_g.76607_m.76607	-5.26866	0.00191641	0.0177769	XP_003044867.1 40S ribosomal protein S14 [Fusarium vanettenii 77-13-4]
TRINITY_DN61485_c8_g1_TRINITY_DN61485_c8_g1_i1_g.250402_m.250402	-5.23087	1.17913e-05	0.000819791	XP_020083170.1 glutathione S-transferase U10-like [Ananas comosus]
TRINITY_DN57719_c1_g7_TRINITY_DN57719_c1_g7_i1_g.242291_m.242291	-5.21625	1.6604e-06	0.000308981	0
TRINITY_DN52535_c0_g2_TRINITY_DN52535_c0_g2_i2_g.75548_m.75548	-5.21316	0.000578625	0.00794468	tr|A0A2I0WGK7|A0A2I0WGK7_9ASPA Phospholipase A1-IIbeta OS=Dendrobium catenatum OX=906689 GN=MA16_Dca004974 PE=4 SV=1
TRINITY_DN152420_c0_g1_TRINITY_DN152420_c0_g1_i1_g.442_m.442	-5.20464	0.0032083	0.0256276	tr|A0A1B1XWP2|A0A1B1XWP2_9EUKA Heat shock protein 70 (Fragment) OS=Paramoebidium sp. NOR-5-2 OX=1882035 GN=HSP70 PE=4 SV=1
TRINITY_DN55040_c0_g1_TRINITY_DN55040_c0_g1_i1_g.99999_m.99999	-5.18862	0.000111508	0.00284481	XP_020678749.1 peroxidase P7 [Dendrobium catenatum]
TRINITY_DN417_c0_g1_TRINITY_DN417_c0_g1_i1_g.154868_m.154868	-5.18451	0.00338889	0.0266873	OAY74301.1 Pyruvate decarboxylase 2 [Ananas comosus]
TRINITY_DN55686_c0_g2_TRINITY_DN55686_c0_g2_i7_g.236975_m.236975	-5.18058	6.54279e-06	0.000604959	XP_020684770.1 heavy metal-associated isoprenylated plant protein 3 [Dendrobium catenatum]
TRINITY_DN62694_c7_g2_TRINITY_DN62694_c7_g2_i1_g.149077_m.149077	-5.17537	9.54748e-05	0.00259429	sp|Q9ZPX9|KIC_ARATH Calcium-binding protein KIC OS=Arabidopsis thaliana OX=3702 GN=KIC PE=1 SV=2
TRINITY_DN51661_c0_g1_TRINITY_DN51661_c0_g1_i2_g.161793_m.161793	-5.17505	0.000114691	0.00289176	XP_020684149.1 E3 ubiquitin-protein ligase RHA2B-like [Dendrobium catenatum]
TRINITY_DN53167_c1_g2_TRINITY_DN53167_c1_g2_i1_g.182220_m.182220	-5.17474	5.35596e-05	0.00183645	XP_020693064.1 protein TIFY 10c isoform X1 [Dendrobium catenatum]
TRINITY_DN15374_c0_g1_TRINITY_DN15374_c0_g1_i1_g.45938_m.45938	-5.16791	3.55134e-05	0.00144039	PKU63689.1 hypothetical protein MA16_Dca014247 [Dendrobium catenatum]
TRINITY_DN51346_c0_g2_TRINITY_DN51346_c0_g2_i1_g.20013_m.20013	-5.16773	0.00147972	0.0148785	XP_020590159.1 tropinone reductase-like isoform X4 [Phalaenopsis equestris]
TRINITY_DN21262_c0_g1_TRINITY_DN21262_c0_g1_i1_g.34351_m.34351	-5.16711	6.10968e-05	0.00198386	0
TRINITY_DN60595_c0_g3_TRINITY_DN60595_c0_g3_i5_g.59064_m.59064	-5.16692	0.00279159	0.0232495	XP_020261989.1 cystathionine beta-lyase, chloroplastic-like isoform X1 [Asparagus officinalis]
TRINITY_DN13789_c0_g1_TRINITY_DN13789_c0_g1_i1_g.183318_m.183318	-5.16652	0.00269457	0.0226519	XP_018387340.1 60s ribosomal protein-like protein L10A [Alternaria alternata]
TRINITY_DN15991_c0_g2_TRINITY_DN15991_c0_g2_i1_g.136308_m.136308	-5.15446	8.46876e-07	0.000236817	XP_020697481.1 uncharacterized protein LOC110110380 isoform X1 [Dendrobium catenatum]
TRINITY_DN60262_c0_g2_TRINITY_DN60262_c0_g2_i1_g.179373_m.179373	-5.14847	0.00011834	0.00295183	0
TRINITY_DN49591_c0_g1_TRINITY_DN49591_c0_g1_i2_g.90699_m.90699	-5.14289	5.96453e-08	5.63745e-05	tr|A0A2I0XBZ9|A0A2I0XBZ9_9ASPA AB hydrolase-1 domain-containing protein OS=Dendrobium catenatum OX=906689 GN=MA16_Dca003170 PE=4 SV=1
TRINITY_DN46998_c0_g1_TRINITY_DN46998_c0_g1_i1_g.76945_m.76945	-5.13943	8.30977e-06	0.00068538	PKU59957.1 hypothetical protein MA16_Dca028442 [Dendrobium catenatum]
TRINITY_DN22671_c0_g2_TRINITY_DN22671_c0_g2_i1_g.175314_m.175314	-5.13547	2.95987e-06	0.000410753	PKU75415.1 Polygalacturonase inhibitor [Dendrobium catenatum]
TRINITY_DN57719_c1_g5_TRINITY_DN57719_c1_g5_i1_g.242284_m.242284	-5.13239	9.37887e-06	0.000725638	0
TRINITY_DN58813_c5_g1_TRINITY_DN58813_c5_g1_i6_g.126424_m.126424	-5.13145	0.00012341	0.00301803	XP_020673729.1 putative calcium-binding protein CML19 [Dendrobium catenatum]
TRINITY_DN45145_c1_g2_TRINITY_DN45145_c1_g2_i2_g.115110_m.115110	-5.13021	3.3292e-08	4.61663e-05	XP_020693394.1 ethylene-responsive transcription factor ERF110 [Dendrobium catenatum]
TRINITY_DN57719_c1_g7_TRINITY_DN57719_c1_g7_i1_g.242292_m.242292	-5.12868	3.86419e-07	0.00015847	RZS14336.1 hypothetical protein BHM03_00046017, partial [Ensete ventricosum]
TRINITY_DN59126_c1_g1_TRINITY_DN59126_c1_g1_i3_g.15836_m.15836	-5.12729	3.31501e-06	0.000439914	XP_020572422.1 protein DETOXIFICATION 49-like [Phalaenopsis equestris]
TRINITY_DN55324_c3_g2_TRINITY_DN55324_c3_g2_i1_g.110178_m.110178	-5.12488	5.06134e-05	0.00177712	0
TRINITY_DN44743_c0_g3_TRINITY_DN44743_c0_g3_i2_g.15165_m.15165	-5.11079	0.000376495	0.00603963	THY02590.1 translation elongation factor 1-alpha [Aureobasidium pullulans]
TRINITY_DN60470_c1_g1_TRINITY_DN60470_c1_g1_i2_g.218984_m.218984	-5.09958	4.52255e-09	3.64984e-05	XP_020687755.1 glutathione S-transferase U24-like [Dendrobium catenatum]
TRINITY_DN45030_c0_g1_TRINITY_DN45030_c0_g1_i1_g.202898_m.202898	-5.08569	1.05635e-05	0.000772841	XP_020696431.1 trihelix transcription factor GT-3b [Dendrobium catenatum]
TRINITY_DN60320_c5_g3_TRINITY_DN60320_c5_g3_i4_g.13543_m.13543	-5.07377	0.000704386	0.00903966	PKA61404.1 Tricyclene synthase, chloroplastic [Apostasia shenzhenica]
TRINITY_DN31738_c0_g1_TRINITY_DN31738_c0_g1_i1_g.153229_m.153229	-5.07293	0.000109639	0.00281926	0
TRINITY_DN58702_c0_g2_TRINITY_DN58702_c0_g2_i2_g.204364_m.204364	-5.07175	1.35233e-06	0.000292509	0
TRINITY_DN39547_c0_g1_TRINITY_DN39547_c0_g1_i1_g.80553_m.80553	-5.06673	0.0001846	0.00383371	XP_020681705.1 uncharacterized protein LOC110099032 [Dendrobium catenatum]
TRINITY_DN54824_c0_g1_TRINITY_DN54824_c0_g1_i2_g.149974_m.149974	-5.06283	1.92923e-06	0.000315267	XP_020679253.1 probable glutathione S-transferase parA [Dendrobium catenatum]
TRINITY_DN52819_c0_g1_TRINITY_DN52819_c0_g1_i1_g.252828_m.252828	-5.06202	1.65594e-05	0.000959242	XP_021894380.1 ADP,ATP carrier protein, mitochondrial-like [Carica papaya]
TRINITY_DN15620_c0_g1_TRINITY_DN15620_c0_g1_i1_g.203104_m.203104	-5.04121	8.23876e-06	0.000682743	XP_020684933.1 probable 2-oxoglutarate-dependent dioxygenase At5g05600 [Dendrobium catenatum]
TRINITY_DN34890_c0_g3_TRINITY_DN34890_c0_g3_i1_g.56703_m.56703	-5.03426	0.000293164	0.00516486	KAF3790554.1 Cytokinin riboside 5'-monophosphate phosphoribohydrolase [Nymphaea thermarum]
TRINITY_DN82607_c0_g1_TRINITY_DN82607_c0_g1_i1_g.47753_m.47753	-5.02961	2.92625e-05	0.00131704	XP_020703748.1 ARGOS-like protein isoform X1 [Dendrobium catenatum]
TRINITY_DN66731_c0_g1_TRINITY_DN66731_c0_g1_i1_g.175390_m.175390	-5.00371	4.12542e-05	0.00158279	tr|A0A287J8T6|A0A287J8T6_HORVV Inhibitor I9 domain-containing protein OS=Hordeum vulgare subsp. vulgare OX=112509 PE=3 SV=1
TRINITY_DN131701_c0_g2_TRINITY_DN131701_c0_g2_i1_g.1491_m.1491	-5.00326	3.72976e-05	0.00147435	XP_020702442.1 probable esterase KAI2 [Dendrobium catenatum]
TRINITY_DN48216_c0_g1_TRINITY_DN48216_c0_g1_i1_g.79000_m.79000	-4.99934	2.63218e-07	0.0001315	XP_020256478.1 G-type lectin S-receptor-like serine/threonine-protein kinase B120 [Asparagus officinalis]
TRINITY_DN47993_c0_g1_TRINITY_DN47993_c0_g1_i1_g.132475_m.132475	-4.99704	1.70054e-06	0.000308981	tr|A0A2I0VSJ3|A0A2I0VSJ3_9ASPA VQ domain-containing protein OS=Dendrobium catenatum OX=906689 GN=MA16_Dca009625 PE=4 SV=1
TRINITY_DN56787_c2_g2_TRINITY_DN56787_c2_g2_i2_g.154709_m.154709	-4.99488	3.54295e-06	0.000448914	tr|A0A446IQD6|A0A446IQD6_TRITD VOC domain-containing protein OS=Triticum turgidum subsp. durum OX=4567 GN=TRITD_1Av1G050960 PE=4 SV=1
TRINITY_DN60609_c1_g1_TRINITY_DN60609_c1_g1_i2_g.160055_m.160055	-4.99365	0.000544553	0.00765432	XP_008807194.1 berberine bridge enzyme-like 22, partial [Phoenix dactylifera]
TRINITY_DN53987_c7_g1_TRINITY_DN53987_c7_g1_i4_g.26735_m.26735	-4.99044	3.44228e-05	0.00141711	0
TRINITY_DN55686_c0_g2_TRINITY_DN55686_c0_g2_i2_g.236968_m.236968	-4.98307	3.57604e-05	0.00144576	0
TRINITY_DN83388_c0_g1_TRINITY_DN83388_c0_g1_i1_g.137236_m.137236	-4.97727	9.65724e-05	0.00260991	XP_020682913.1 protein SENSITIVE TO PROTON RHIZOTOXICITY 2-like [Dendrobium catenatum]
TRINITY_DN57719_c1_g4_TRINITY_DN57719_c1_g4_i1_g.242270_m.242270	-4.96439	2.91579e-06	0.000407736	XP_020680699.1 IAA-amino acid hydrolase ILR1-like 6 isoform X1 [Dendrobium catenatum]
TRINITY_DN104301_c0_g1_TRINITY_DN104301_c0_g1_i1_g.4001_m.4001	-4.95624	3.07207e-05	0.00134124	PKU66167.1 Homeobox-leucine zipper protein ATHB-21 [Dendrobium catenatum]
TRINITY_DN63413_c0_g1_TRINITY_DN63413_c0_g1_i1_g.211408_m.211408	-4.95319	0.000246829	0.00461844	PNX78950.1 indole-3-acetic acid-amido synthetase [Trifolium pratense]
TRINITY_DN52672_c0_g5_TRINITY_DN52672_c0_g5_i1_g.142115_m.142115	-4.94964	0.00332111	0.0262469	XP_020571346.1 serine/threonine-protein kinase RIPK-like [Phalaenopsis equestris]
TRINITY_DN47075_c0_g2_TRINITY_DN47075_c0_g2_i1_g.173446_m.173446	-4.94828	3.94881e-06	0.000481574	XP_020681346.1 protein LURP-one-related 8-like [Dendrobium catenatum]
TRINITY_DN81321_c0_g1_TRINITY_DN81321_c0_g1_i1_g.144449_m.144449	-4.94432	1.34541e-05	0.000879444	0
TRINITY_DN60320_c5_g3_TRINITY_DN60320_c5_g3_i1_g.13541_m.13541	-4.93177	0.00130463	0.0136887	XP_018728506.1 PREDICTED: beta-bisabolene synthase-like [Eucalyptus grandis]
TRINITY_DN55537_c0_g1_TRINITY_DN55537_c0_g1_i3_g.192078_m.192078	-4.92455	4.39841e-06	0.000512723	XP_030939949.1 major pollen allergen Ole e 10-like, partial [Quercus lobata]
TRINITY_DN83469_c0_g1_TRINITY_DN83469_c0_g1_i1_g.78767_m.78767	-4.91118	1.84631e-05	0.0010026	MQM17168.1 hypothetical protein [Colocasia esculenta]
TRINITY_DN47993_c0_g1_TRINITY_DN47993_c0_g1_i1_g.132474_m.132474	-4.911	6.8201e-07	0.000208068	tr|A0A2I0VSJ3|A0A2I0VSJ3_9ASPA VQ domain-containing protein OS=Dendrobium catenatum OX=906689 GN=MA16_Dca009625 PE=4 SV=1
TRINITY_DN53830_c1_g1_TRINITY_DN53830_c1_g1_i1_g.165273_m.165273	-4.91039	1.08386e-07	7.98128e-05	XP_020705026.2 uncharacterized protein LOC110115949 [Dendrobium catenatum]
TRINITY_DN18221_c0_g1_TRINITY_DN18221_c0_g1_i1_g.156775_m.156775	-4.90908	2.35442e-05	0.00115967	KZV16558.1 scopoletin glucosyltransferase-like [Dorcoceras hygrometricum]
TRINITY_DN11790_c0_g1_TRINITY_DN11790_c0_g1_i1_g.219014_m.219014	-4.9086	9.07421e-07	0.00024224	XP_020679245.1 protein TIFY 5A-like [Dendrobium catenatum]
TRINITY_DN3553_c0_g1_TRINITY_DN3553_c0_g1_i1_g.128995_m.128995	-4.90507	0.000125954	0.00304719	tr|A0A0E0G3J3|A0A0E0G3J3_ORYNI UDPGT domain-containing protein OS=Oryza nivara OX=4536 PE=3 SV=1
TRINITY_DN57719_c1_g4_TRINITY_DN57719_c1_g4_i5_g.242279_m.242279	-4.89516	2.09521e-06	0.000337657	XP_020680699.1 IAA-amino acid hydrolase ILR1-like 6 isoform X1 [Dendrobium catenatum]
TRINITY_DN57719_c1_g4_TRINITY_DN57719_c1_g4_i2_g.242274_m.242274	-4.87366	1.43439e-06	0.000292509	XP_015869353.2 IAA-amino acid hydrolase ILR1-like 6, partial [Ziziphus jujuba]
TRINITY_DN41355_c0_g1_TRINITY_DN41355_c0_g1_i3_g.54866_m.54866	-4.87083	6.25442e-06	0.000604208	PKU86862.1 ABC transporter G family member 11 [Dendrobium catenatum]
TRINITY_DN55537_c0_g1_TRINITY_DN55537_c0_g1_i1_g.192076_m.192076	-4.86665	1.682e-06	0.000308981	XP_020679825.1 glucan endo-1,3-beta-glucosidase-like [Dendrobium catenatum]
TRINITY_DN35600_c0_g1_TRINITY_DN35600_c0_g1_i1_g.181558_m.181558	-4.85594	0.000530331	0.00751851	tr|A0A446QHQ1|A0A446QHQ1_TRITD Uncharacterized protein OS=Triticum turgidum subsp. durum OX=4567 GN=TRITD_3Bv1G275720 PE=3 SV=1
TRINITY_DN127206_c0_g1_TRINITY_DN127206_c0_g1_i1_g.8206_m.8206	-4.85589	0.00736531	0.0466955	XP_018433786.1 PREDICTED: carotenoid 9,10(9',10')-cleavage dioxygenase 1-like [Raphanus sativus]
TRINITY_DN35366_c0_g2_TRINITY_DN35366_c0_g2_i1_g.140445_m.140445	-4.8531	3.93952e-08	4.61663e-05	XP_020671743.1 zinc finger protein ZAT12-like [Dendrobium catenatum]
TRINITY_DN58350_c1_g1_TRINITY_DN58350_c1_g1_i2_g.89056_m.89056	-4.8469	9.58573e-05	0.00259855	XP_020673392.1 cis-zeatin O-glucosyltransferase 1 [Dendrobium catenatum]
TRINITY_DN104974_c0_g1_TRINITY_DN104974_c0_g1_i1_g.4193_m.4193	-4.84176	0.000111006	0.00284037	PKU87145.1 hypothetical protein MA16_Dca006554 [Dendrobium catenatum]
TRINITY_DN60320_c5_g3_TRINITY_DN60320_c5_g3_i6_g.13548_m.13548	-4.83598	0.0017398	0.0165874	XP_020596451.1 alpha-terpineol synthase, chloroplastic-like [Phalaenopsis equestris]
TRINITY_DN45145_c1_g1_TRINITY_DN45145_c1_g1_i1_g.115103_m.115103	-4.82953	1.0865e-06	0.000265824	tr|A0A2I0X3F8|A0A2I0X3F8_9ASPA Ethylene-responsive transcription factor ERF114 OS=Dendrobium catenatum OX=906689 GN=ERF114 PE=4 SV=1
TRINITY_DN65839_c0_g1_TRINITY_DN65839_c0_g1_i1_g.75448_m.75448	-4.8176	0.000189067	0.00388933	XP_020691584.1 ADP,ATP carrier protein 1, mitochondrial [Dendrobium catenatum]
TRINITY_DN57191_c3_g7_TRINITY_DN57191_c3_g7_i1_g.21417_m.21417	-4.81259	2.03964e-06	0.000330223	OVA11494.1 Transferase [Macleaya cordata]
TRINITY_DN33220_c0_g1_TRINITY_DN33220_c0_g1_i1_g.24855_m.24855	-4.81245	0.000507907	0.00730047	XP_020685209.1 uncharacterized protein LOC110101585 [Dendrobium catenatum]
TRINITY_DN61065_c2_g1_TRINITY_DN61065_c2_g1_i1_g.227816_m.227816	-4.81142	0.000370364	0.00598522	XP_010109849.1 terpene synthase 10 isoform X1 [Morus notabilis]
TRINITY_DN57719_c1_g4_TRINITY_DN57719_c1_g4_i6_g.242281_m.242281	-4.80255	5.50191e-07	0.000192407	XP_020671958.2 IAA-amino acid hydrolase ILR1-like 6 [Dendrobium catenatum]
TRINITY_DN15998_c0_g1_TRINITY_DN15998_c0_g1_i1_g.136276_m.136276	-4.79953	0.000111029	0.00284037	XP_020692718.1 uncharacterized protein At1g65710 [Dendrobium catenatum]
TRINITY_DN125763_c0_g1_TRINITY_DN125763_c0_g1_i1_g.4200_m.4200	-4.79034	3.23657e-05	0.00137029	XP_020689823.1 ethylene-responsive transcription factor ERF096 [Dendrobium catenatum]
TRINITY_DN60609_c1_g3_TRINITY_DN60609_c1_g3_i2_g.160058_m.160058	-4.77834	0.000423822	0.00651043	XP_020599901.1 berberine bridge enzyme-like 23 [Phalaenopsis equestris]
TRINITY_DN102278_c0_g1_TRINITY_DN102278_c0_g1_i1_g.7224_m.7224	-4.76763	4.85778e-05	0.00174775	XP_020704798.1 UDP-glycosyltransferase 73C4 [Dendrobium catenatum]
TRINITY_DN60712_c2_g2_TRINITY_DN60712_c2_g2_i2_g.92154_m.92154	-4.76197	2.77935e-05	0.00129079	XP_020580373.1 apoptosis-inducing factor homolog B-like [Phalaenopsis equestris]
TRINITY_DN43880_c0_g1_TRINITY_DN43880_c0_g1_i2_g.24242_m.24242	-4.76021	0.000670533	0.00874365	XP_028550836.1 uncharacterized protein LOC110105435 [Dendrobium catenatum]
TRINITY_DN39599_c0_g1_TRINITY_DN39599_c0_g1_i1_g.80690_m.80690	-4.74215	4.01075e-06	0.000486621	XP_020703125.1 sphinganine C4-monooxygenase 1 [Dendrobium catenatum]
TRINITY_DN61643_c4_g1_TRINITY_DN61643_c4_g1_i2_g.168608_m.168608	-4.73982	1.60648e-08	4.11774e-05	XP_020576250.1 transcription factor BHLH148-like [Phalaenopsis equestris]
TRINITY_DN50078_c0_g2_TRINITY_DN50078_c0_g2_i1_g.187678_m.187678	-4.73867	9.84101e-07	0.000255796	XP_008787999.1 NAC domain-containing protein 68-like [Phoenix dactylifera]
TRINITY_DN66800_c0_g1_TRINITY_DN66800_c0_g1_i1_g.234060_m.234060	-4.73578	7.20246e-05	0.00221918	AVO00695.1 WRKY transcription factor 71-like, partial [Cymbidium sinense]	WRKY71
TRINITY_DN58570_c10_g3_TRINITY_DN58570_c10_g3_i1_g.211804_m.211804	-4.7353	0.00351709	0.0274246	PKU73478.1 Receptor-like cytosolic serine/threonine-protein kinase RBK1 [Dendrobium catenatum]
TRINITY_DN57020_c0_g1_TRINITY_DN57020_c0_g1_i3_g.132830_m.132830	-4.73515	4.13544e-06	0.000495275	XP_020682651.1 F-box/LRR-repeat protein At3g48880 [Dendrobium catenatum]
TRINITY_DN57967_c3_g3_TRINITY_DN57967_c3_g3_i11_g.174999_m.174999	-4.72923	0.00203831	0.0185678	RZC30598.1 L-ascorbate oxidase-like isoform E [Glycine soja]
TRINITY_DN45030_c0_g1_TRINITY_DN45030_c0_g1_i1_g.202899_m.202899	-4.72599	2.20542e-05	0.00112262	tr|A0A2U1M2Z9|A0A2U1M2Z9_ARTAN Myb-like domain-containing protein OS=Artemisia annua OX=35608 GN=CTI12_AA411860 PE=4 SV=1
TRINITY_DN90561_c0_g1_TRINITY_DN90561_c0_g1_i1_g.109173_m.109173	-4.72528	0.000417631	0.0064707	XP_011069504.1 9-cis-epoxycarotenoid dioxygenase NCED3, chloroplastic-like, partial [Sesamum indicum]
TRINITY_DN56787_c2_g2_TRINITY_DN56787_c2_g2_i1_g.154707_m.154707	-4.7221	2.27346e-05	0.00113743	tr|A0A2I0X8L6|A0A2I0X8L6_9ASPA VOC domain-containing protein OS=Dendrobium catenatum OX=906689 GN=MA16_Dca002748 PE=4 SV=1
TRINITY_DN59551_c0_g1_TRINITY_DN59551_c0_g1_i2_g.206756_m.206756	-4.70655	0.00013726	0.00320865	RZR81811.1 hypothetical protein BHM03_00008113 [Ensete ventricosum]
TRINITY_DN37910_c0_g1_TRINITY_DN37910_c0_g1_i1_g.206561_m.206561	-4.70321	1.70686e-05	0.000975334	tr|A0A287N0K2|A0A287N0K2_HORVV GSDH domain-containing protein OS=Hordeum vulgare subsp. vulgare OX=112509 PE=4 SV=1
TRINITY_DN62486_c0_g1_TRINITY_DN62486_c0_g1_i2_g.193444_m.193444	-4.69489	0.000128913	0.00308358	0
TRINITY_DN57719_c1_g4_TRINITY_DN57719_c1_g4_i3_g.242275_m.242275	-4.69043	1.50311e-06	0.000296123	XP_020671958.2 IAA-amino acid hydrolase ILR1-like 6 [Dendrobium catenatum]
TRINITY_DN38592_c0_g2_TRINITY_DN38592_c0_g2_i2_g.160810_m.160810	-4.69022	0.000198566	0.00403021	0
TRINITY_DN29957_c0_g1_TRINITY_DN29957_c0_g1_i1_g.24370_m.24370	-4.68925	1.42696e-06	0.000292509	0
TRINITY_DN33220_c0_g1_TRINITY_DN33220_c0_g1_i1_g.24856_m.24856	-4.68003	0.000304119	0.00529122	XP_010916657.1 uncharacterized protein LOC105041391 [Elaeis guineensis]
TRINITY_DN50078_c0_g2_TRINITY_DN50078_c0_g2_i4_g.187684_m.187684	-4.67975	5.50753e-06	0.000573226	XP_020673301.1 NAC domain-containing protein 68 [Dendrobium catenatum]
TRINITY_DN51397_c3_g1_TRINITY_DN51397_c3_g1_i1_g.19577_m.19577	-4.67552	0.000270997	0.00489803	XP_020689444.1 uncharacterized protein At1g76070-like [Dendrobium catenatum]
TRINITY_DN60470_c1_g1_TRINITY_DN60470_c1_g1_i1_g.218982_m.218982	-4.67296	5.5625e-07	0.0001926	XP_020687755.1 glutathione S-transferase U24-like [Dendrobium catenatum]
TRINITY_DN52178_c0_g1_TRINITY_DN52178_c0_g1_i1_g.181321_m.181321	-4.67036	2.40238e-05	0.00117502	XP_020676510.1 E3 ubiquitin-protein ligase PUB23-like [Dendrobium catenatum]
TRINITY_DN34793_c0_g1_TRINITY_DN34793_c0_g1_i1_g.183371_m.183371	-4.66787	8.71905e-05	0.00246495	XP_020258473.1 protein TIFY 10b-like [Asparagus officinalis]
TRINITY_DN47049_c0_g1_TRINITY_DN47049_c0_g1_i1_g.173473_m.173473	-4.65377	5.68751e-06	0.000581573	sp|Q9SXP2|FDH1_ORYSJ Formate dehydrogenase 1, mitochondrial OS=Oryza sativa subsp. japonica OX=39947 GN=Os06g0486800 PE=1 SV=2
TRINITY_DN47049_c0_g1_TRINITY_DN47049_c0_g1_i5_g.173485_m.173485	-4.65345	3.38692e-06	0.000441781	ABR25682.1 mitochondrial formate dehydrogenase 1 precursor, partial [Oryza sativa Indica Group]
TRINITY_DN60609_c1_g3_TRINITY_DN60609_c1_g3_i1_g.160056_m.160056	-4.64741	0.00134119	0.0139384	XP_020599901.1 berberine bridge enzyme-like 23 [Phalaenopsis equestris]
TRINITY_DN49516_c0_g6_TRINITY_DN49516_c0_g6_i1_g.91067_m.91067	-4.64739	0.00023633	0.00450316	0
TRINITY_DN56008_c0_g2_TRINITY_DN56008_c0_g2_i1_g.46939_m.46939	-4.63936	2.5147e-05	0.00121299	XP_020596417.1 uncharacterized protein LOC110036336 [Phalaenopsis equestris]
TRINITY_DN61065_c2_g1_TRINITY_DN61065_c2_g1_i8_g.227828_m.227828	-4.63561	0.000158739	0.00347197	XP_010109849.1 terpene synthase 10 isoform X1 [Morus notabilis]
TRINITY_DN35955_c0_g2_TRINITY_DN35955_c0_g2_i1_g.99260_m.99260	-4.6275	0.000419582	0.00647823	sp|P49332|GSTXC_TOBAC Probable glutathione S-transferase parC OS=Nicotiana tabacum OX=4097 GN=PARC PE=2 SV=1
TRINITY_DN50466_c0_g3_TRINITY_DN50466_c0_g3_i1_g.75044_m.75044	-4.627	0.000528844	0.00750576	XP_020689315.1 1-aminocyclopropane-1-carboxylate synthase [Dendrobium catenatum]
TRINITY_DN55322_c0_g2_TRINITY_DN55322_c0_g2_i1_g.110083_m.110083	-4.62572	8.75358e-05	0.00247071	0
TRINITY_DN53987_c7_g1_TRINITY_DN53987_c7_g1_i7_g.26743_m.26743	-4.62553	0.00332481	0.0262643	0
TRINITY_DN71095_c0_g1_TRINITY_DN71095_c0_g1_i1_g.184973_m.184973	-4.62463	3.35318e-06	0.000440843	PKU61923.1 hypothetical protein MA16_Dca017256 [Dendrobium catenatum]
TRINITY_DN53038_c0_g2_TRINITY_DN53038_c0_g2_i1_g.235415_m.235415	-4.61209	3.76813e-09	3.64984e-05	XP_020692788.1 shaggy-related protein kinase epsilon isoform X1 [Dendrobium catenatum]
TRINITY_DN98370_c0_g1_TRINITY_DN98370_c0_g1_i1_g.24798_m.24798	-4.60144	0.00016691	0.00359614	PKA67244.1 Wound-induced protein 1 [Apostasia shenzhenica]
TRINITY_DN60397_c1_g4_TRINITY_DN60397_c1_g4_i5_g.14038_m.14038	-4.59747	1.17552e-06	0.000275797	XP_020686165.1 cytokinin dehydrogenase 4-like [Dendrobium catenatum]
TRINITY_DN3356_c0_g1_TRINITY_DN3356_c0_g1_i1_g.64422_m.64422	-4.59242	0.000295449	0.00519726	XP_020684095.1 uncharacterized protein LOC110100774 [Dendrobium catenatum]
TRINITY_DN61365_c3_g6_TRINITY_DN61365_c3_g6_i10_g.73799_m.73799	-4.58902	0.000131696	0.0031309	XP_020676875.1 transmembrane protein DDB_G0292058-like isoform X1 [Dendrobium catenatum]
TRINITY_DN61065_c2_g1_TRINITY_DN61065_c2_g1_i6_g.227825_m.227825	-4.58864	0.000218888	0.00428614	XP_024030132.1 terpene synthase 10 isoform X2 [Morus notabilis]
TRINITY_DN35600_c0_g1_TRINITY_DN35600_c0_g1_i2_g.181560_m.181560	-4.56959	0.000130085	0.00310526	XP_020702495.1 cytochrome P450 90B2 [Dendrobium catenatum]
TRINITY_DN29957_c0_g1_TRINITY_DN29957_c0_g1_i1_g.24369_m.24369	-4.56833	9.03695e-09	3.64984e-05	XP_020695083.1 embryonic protein DC-8 [Dendrobium catenatum]
TRINITY_DN48527_c0_g1_TRINITY_DN48527_c0_g1_i2_g.28455_m.28455	-4.56825	9.52097e-05	0.00259429	TQD70599.1 hypothetical protein C1H46_043874 [Malus baccata]
TRINITY_DN58716_c1_g1_TRINITY_DN58716_c1_g1_i5_g.204385_m.204385	-4.55908	1.47212e-06	0.000292509	sp|Q84TF0|AKRCA_ARATH Aldo-keto reductase family 4 member C10 OS=Arabidopsis thaliana OX=3702 GN=AKR4C10 PE=1 SV=1
TRINITY_DN51624_c0_g1_TRINITY_DN51624_c0_g1_i1_g.161710_m.161710	-4.5584	9.07159e-07	0.00024224	XP_020703586.1 light-sensor Protein kinase isoform X1 [Dendrobium catenatum]
TRINITY_DN35557_c0_g1_TRINITY_DN35557_c0_g1_i1_g.48404_m.48404	-4.55614	0.000317755	0.00545519	XP_020697067.1 cytochrome P450 710A11 isoform X2 [Dendrobium catenatum]
TRINITY_DN59551_c0_g1_TRINITY_DN59551_c0_g1_i1_g.206754_m.206754	-4.55315	0.000306462	0.00531611	AXY87664.1 transcription factor MYB78-like protein, partial [Cymbidium sinense]
TRINITY_DN41024_c0_g1_TRINITY_DN41024_c0_g1_i1_g.132203_m.132203	-4.54459	3.08243e-05	0.00134241	XP_020673286.1 probable fatty acyl-CoA reductase 4 [Dendrobium catenatum]
TRINITY_DN58771_c2_g3_TRINITY_DN58771_c2_g3_i1_g.203872_m.203872	-4.54352	5.48684e-05	0.00186292	0
TRINITY_DN9006_c0_g2_TRINITY_DN9006_c0_g2_i1_g.17587_m.17587	-4.54104	0.000444793	0.00670757	XP_020573938.1 sex determination protein tasselseed-2-like [Phalaenopsis equestris]
TRINITY_DN55903_c0_g1_TRINITY_DN55903_c0_g1_i5_g.224417_m.224417	-4.53806	0.00237498	0.0207121	XP_020588106.1 pyruvate decarboxylase 1-like [Phalaenopsis equestris]
TRINITY_DN61065_c2_g1_TRINITY_DN61065_c2_g1_i11_g.227831_m.227831	-4.53778	0.00515994	0.0361258	PKU83075.1 Alpha-terpineol synthase, chloroplastic [Dendrobium catenatum]
TRINITY_DN58813_c5_g1_TRINITY_DN58813_c5_g1_i8_g.126426_m.126426	-4.53696	1.4007e-05	0.0008955	XP_020673729.1 putative calcium-binding protein CML19 [Dendrobium catenatum]
TRINITY_DN35955_c0_g1_TRINITY_DN35955_c0_g1_i1_g.99259_m.99259	-4.53559	0.000465819	0.00689385	XP_020595124.1 glutathione S-transferase U19-like [Phalaenopsis equestris]
TRINITY_DN17607_c0_g1_TRINITY_DN17607_c0_g1_i1_g.223191_m.223191	-4.53189	1.08476e-05	0.000787566	0
TRINITY_DN34852_c0_g2_TRINITY_DN34852_c0_g2_i1_g.56671_m.56671	-4.52806	7.68012e-05	0.00229195	XP_018811251.1 hemiasterlin resistant protein 1 [Juglans regia]
TRINITY_DN58208_c0_g1_TRINITY_DN58208_c0_g1_i1_g.22480_m.22480	-4.52276	1.48888e-05	0.000908524	0
TRINITY_DN13120_c1_g1_TRINITY_DN13120_c1_g1_i1_g.34442_m.34442	-4.52239	0.0001582	0.00346426	tr|A0A2G5ETV4|A0A2G5ETV4_AQUCA 4Fe-4S ferredoxin-type domain-containing protein OS=Aquilegia coerulea OX=218851 GN=AQUCO_00400216v1 PE=4 SV=1
TRINITY_DN410_c0_g2_TRINITY_DN410_c0_g2_i1_g.154856_m.154856	-4.50534	0.000119504	0.0029625	XP_020702294.1 ubiquinol oxidase 2, mitochondrial [Dendrobium catenatum]
TRINITY_DN59917_c6_g5_TRINITY_DN59917_c6_g5_i5_g.226511_m.226511	-4.50525	2.11815e-05	0.00109415	XP_020694586.1 trans-resveratrol di-O-methyltransferase-like [Dendrobium catenatum]
TRINITY_DN61487_c1_g1_TRINITY_DN61487_c1_g1_i1_g.250432_m.250432	-4.50142	1.11347e-05	0.000791448	XP_020687149.1 E3 ubiquitin-protein ligase ATL31-like [Dendrobium catenatum]
TRINITY_DN45030_c0_g1_TRINITY_DN45030_c0_g1_i2_g.202901_m.202901	-4.48345	6.55269e-05	0.00207379	XP_020696431.1 trihelix transcription factor GT-3b [Dendrobium catenatum]
TRINITY_DN151781_c0_g1_TRINITY_DN151781_c0_g1_i1_g.4863_m.4863	-4.47682	3.24415e-05	0.00137184	tr|A0A2I0W3U0|A0A2I0W3U0_9ASPA Zeaxanthin epoxidase, chloroplastic OS=Dendrobium catenatum OX=906689 GN=ZEP PE=4 SV=1
TRINITY_DN91408_c0_g1_TRINITY_DN91408_c0_g1_i1_g.115544_m.115544	-4.47389	4.02143e-06	0.000486621	XP_028777285.1 cytochrome P450 81E8-like [Prosopis alba]
TRINITY_DN53637_c0_g2_TRINITY_DN53637_c0_g2_i2_g.200550_m.200550	-4.46988	0.000977466	0.0112666	XP_020700798.1 bZIP transcription factor TGA10 isoform X1 [Dendrobium catenatum]
TRINITY_DN50345_c0_g2_TRINITY_DN50345_c0_g2_i3_g.195426_m.195426	-4.4585	4.72779e-06	0.000531626	QEG03085.1 zinc finger protein stop1-like protein isoform X3 [Cymbidium ensifolium]
TRINITY_DN61316_c2_g10_TRINITY_DN61316_c2_g10_i1_g.73928_m.73928	-4.45849	7.30615e-07	0.000214709	ONK68997.1 uncharacterized protein A4U43_C05F18200 [Asparagus officinalis]
TRINITY_DN13141_c0_g1_TRINITY_DN13141_c0_g1_i1_g.34432_m.34432	-4.45556	0.00627403	0.0416918	sp|Q54BM3|MCFG_DICDI Mitochondrial substrate carrier family protein G OS=Dictyostelium discoideum OX=44689 GN=mcfG PE=2 SV=1
TRINITY_DN61399_c1_g3_TRINITY_DN61399_c1_g3_i1_g.72777_m.72777	-4.45408	9.29099e-06	0.000723642	sp|F8WKW0|UGT1_GARJA Crocetin glucosyltransferase, chloroplastic OS=Gardenia jasminoides OX=114476 GN=UGT75L6 PE=1 SV=1
TRINITY_DN36836_c1_g1_TRINITY_DN36836_c1_g1_i1_g.69838_m.69838	-4.45112	0.000414772	0.0064438	XP_020694282.1 uncharacterized protein At1g76070 [Dendrobium catenatum]
TRINITY_DN53038_c0_g2_TRINITY_DN53038_c0_g2_i4_g.235418_m.235418	-4.43467	9.39308e-09	3.64984e-05	tr|M5X3S6|M5X3S6_PRUPE Non-specific serine/threonine protein kinase OS=Prunus persica OX=3760 GN=PRUPE_ppa003552mg PE=3 SV=1
TRINITY_DN62552_c1_g3_TRINITY_DN62552_c1_g3_i10_g.169217_m.169217	-4.42598	9.57402e-05	0.00259855	XP_022765387.1 synaptotagmin-3-like isoform X6 [Durio zibethinus]
TRINITY_DN62917_c11_g5_TRINITY_DN62917_c11_g5_i2_g.240000_m.240000	-4.42508	0.000351766	0.00578627	XP_020671960.1 subtilisin-like protease SBT5.3 [Dendrobium catenatum]
TRINITY_DN53830_c1_g1_TRINITY_DN53830_c1_g1_i2_g.165276_m.165276	-4.4222	1.52577e-06	0.000296432	XP_020592772.1 uncharacterized protein LOC110033206 [Phalaenopsis equestris]
TRINITY_DN38592_c0_g2_TRINITY_DN38592_c0_g2_i1_g.160808_m.160808	-4.41131	0.000240118	0.00453151	0
TRINITY_DN53167_c1_g2_TRINITY_DN53167_c1_g2_i4_g.182225_m.182225	-4.39967	8.14169e-05	0.00236285	XP_028554979.1 protein TIFY 10c isoform X2 [Dendrobium catenatum]
TRINITY_DN23033_c0_g1_TRINITY_DN23033_c0_g1_i1_g.60538_m.60538	-4.39607	1.30277e-06	0.000290186	XP_020593413.1 lysine histidine transporter-like 8 [Phalaenopsis equestris]
TRINITY_DN128983_c0_g1_TRINITY_DN128983_c0_g1_i1_g.6672_m.6672	-4.39199	5.93438e-05	0.00195232	XP_020689591.1 probable WRKY transcription factor 75 [Dendrobium catenatum]	WRKY75
TRINITY_DN57967_c3_g1_TRINITY_DN57967_c3_g1_i5_g.174982_m.174982	-4.38006	0.000124964	0.00303809	OAY77472.1 L-ascorbate oxidase [Ananas comosus]
TRINITY_DN47642_c0_g1_TRINITY_DN47642_c0_g1_i1_g.202598_m.202598	-4.37512	0.000150028	0.00338182	RVW94599.1 G-type lectin S-receptor-like serine/threonine-protein kinase [Vitis vinifera]
TRINITY_DN55258_c1_g1_TRINITY_DN55258_c1_g1_i1_g.30112_m.30112	-4.37409	2.66876e-05	0.0012595	XP_020249873.1 protein AUXIN-REGULATED GENE INVOLVED IN ORGAN SIZE-like [Asparagus officinalis]
TRINITY_DN57382_c0_g2_TRINITY_DN57382_c0_g2_i1_g.219596_m.219596	-4.37339	1.94347e-05	0.00103723	0
TRINITY_DN58251_c15_g1_TRINITY_DN58251_c15_g1_i1_g.22131_m.22131	-4.3706	0.00338716	0.0266845	0
TRINITY_DN58872_c5_g1_TRINITY_DN58872_c5_g1_i1_g.125125_m.125125	-4.36124	1.84325e-06	0.000315267	XP_022015577.1 trans-cinnamate 4-monooxygenase-like [Helianthus annuus]
TRINITY_DN58273_c5_g1_TRINITY_DN58273_c5_g1_i5_g.22304_m.22304	-4.3495	2.83309e-06	0.000401294	sp|Q65XG6|P2C49_ORYSJ Probable protein phosphatase 2C 49 OS=Oryza sativa subsp. japonica OX=39947 GN=Os05g0457200 PE=3 SV=1
TRINITY_DN149855_c0_g1_TRINITY_DN149855_c0_g1_i1_g.4164_m.4164	-4.34586	8.41516e-07	0.000236817	0
TRINITY_DN62349_c0_g3_TRINITY_DN62349_c0_g3_i6_g.65882_m.65882	-4.34472	0.00027954	0.00499529	XP_020684786.1 transcription factor MYB30 [Dendrobium catenatum]
TRINITY_DN50226_c0_g1_TRINITY_DN50226_c0_g1_i1_g.253676_m.253676	-4.33921	1.82267e-06	0.000315267	PKU62775.1 hypothetical protein MA16_Dca028538 [Dendrobium catenatum]
TRINITY_DN6666_c0_g1_TRINITY_DN6666_c0_g1_i1_g.19528_m.19528	-4.33918	0.000677376	0.00880941	XP_020681427.1 uncharacterized protein LOC110098833 [Dendrobium catenatum]
TRINITY_DN60009_c4_g1_TRINITY_DN60009_c4_g1_i1_g.246006_m.246006	-4.32468	3.17089e-07	0.000139929	XP_020700345.1 U-box domain-containing protein 21-like [Dendrobium catenatum]
TRINITY_DN61711_c0_g4_TRINITY_DN61711_c0_g4_i4_g.188738_m.188738	-4.31686	1.46253e-08	4.11774e-05	sp|Q42430|ZFP1_WHEAT Zinc finger protein 1 OS=Triticum aestivum OX=4565 PE=2 SV=1
TRINITY_DN156611_c0_g1_TRINITY_DN156611_c0_g1_i1_g.3536_m.3536	-4.31211	0.000205504	0.00411609	PKU75178.1 hypothetical protein MA16_Dca015534 [Dendrobium catenatum]
TRINITY_DN58872_c2_g1_TRINITY_DN58872_c2_g1_i1_g.125093_m.125093	-4.31039	1.0794e-06	0.000265824	pir|PC4236| trans-cinnamate 4-monooxygenase (EC 1.14.13.11) B - Japanese aspen x large-toothed aspen (fragment) [Populus sieboldii x Populus grandidentata]
TRINITY_DN60397_c1_g4_TRINITY_DN60397_c1_g4_i1_g.14035_m.14035	-4.30514	3.90595e-08	4.61663e-05	XP_020686165.1 cytokinin dehydrogenase 4-like [Dendrobium catenatum]
TRINITY_DN62349_c0_g3_TRINITY_DN62349_c0_g3_i5_g.65881_m.65881	-4.28327	0.000135806	0.00318317	XP_020684786.1 transcription factor MYB30 [Dendrobium catenatum]
TRINITY_DN51802_c0_g2_TRINITY_DN51802_c0_g2_i2_g.244233_m.244233	-4.28327	7.26315e-06	0.000649004	XP_020575567.1 E3 ubiquitin-protein ligase ATL31-like [Phalaenopsis equestris]
TRINITY_DN18516_c0_g1_TRINITY_DN18516_c0_g1_i1_g.109403_m.109403	-4.2823	8.89952e-08	7.33746e-05	XP_020694684.1 NAC domain-containing protein 87 [Dendrobium catenatum]
TRINITY_DN61877_c0_g3_TRINITY_DN61877_c0_g3_i1_g.42625_m.42625	-4.27967	0.000323157	0.00551006	0
TRINITY_DN46715_c0_g1_TRINITY_DN46715_c0_g1_i1_g.25579_m.25579	-4.27393	0.00162656	0.0158447	0
TRINITY_DN54082_c1_g3_TRINITY_DN54082_c1_g3_i2_g.118229_m.118229	-4.26438	0.000213179	0.00422146	XP_020689126.1 thaumatin-like protein 1b [Dendrobium catenatum]
TRINITY_DN47642_c0_g1_TRINITY_DN47642_c0_g1_i2_g.202599_m.202599	-4.26422	3.13999e-05	0.00135546	XP_020701875.1 G-type lectin S-receptor-like serine/threonine-protein kinase At5g24080 [Dendrobium catenatum]
TRINITY_DN22881_c0_g1_TRINITY_DN22881_c0_g1_i1_g.37402_m.37402	-4.26166	9.98085e-05	0.00266851	XP_027108204.1 subtilisin-like protease SBT4.14 [Coffea arabica]
TRINITY_DN45532_c0_g1_TRINITY_DN45532_c0_g1_i1_g.27381_m.27381	-4.26051	0.000543339	0.00764633	XP_028551738.1 uncharacterized protein LOC110112732 [Dendrobium catenatum]
TRINITY_DN55510_c0_g1_TRINITY_DN55510_c0_g1_i1_g.192094_m.192094	-4.25969	0.00163523	0.0158976	XP_020687024.1 cytochrome P450 71A1-like [Dendrobium catenatum]
TRINITY_DN60712_c2_g2_TRINITY_DN60712_c2_g2_i3_g.92156_m.92156	-4.25475	1.51391e-06	0.000296123	tr|A0A287L3U7|A0A287L3U7_HORVV Uncharacterized protein OS=Hordeum vulgare subsp. vulgare OX=112509 PE=4 SV=1
TRINITY_DN60932_c1_g3_TRINITY_DN60932_c1_g3_i1_g.140155_m.140155	-4.25406	0.00133784	0.0139139	tr|A0A287SAM5|A0A287SAM5_HORVV Lipoxygenase OS=Hordeum vulgare subsp. vulgare OX=112509 PE=3 SV=1
TRINITY_DN58273_c5_g1_TRINITY_DN58273_c5_g1_i1_g.22290_m.22290	-4.25372	6.31271e-06	0.000604827	0
TRINITY_DN55933_c2_g2_TRINITY_DN55933_c2_g2_i3_g.223628_m.223628	-4.25262	1.73845e-06	0.000308981	XP_020687335.1 CBS domain-containing protein CBSX1, chloroplastic-like [Dendrobium catenatum]
TRINITY_DN50433_c1_g1_TRINITY_DN50433_c1_g1_i1_g.75105_m.75105	-4.25006	0.00719334	0.0459681	BAG38692.1 chitinase2-1, partial [Fragaria x ananassa]
TRINITY_DN35818_c0_g1_TRINITY_DN35818_c0_g1_i1_g.183125_m.183125	-4.24698	5.60483e-06	0.000579901	OAY68083.1 putative inactive beta-glucosidase 14 [Ananas comosus]
TRINITY_DN61732_c0_g4_TRINITY_DN61732_c0_g4_i5_g.188549_m.188549	-4.24564	0.000612071	0.00821647	sp|P51086|CHS4_TRISU Chalcone synthase 4 (Fragment) OS=Trifolium subterraneum OX=3900 GN=CHS4 PE=2 SV=1
TRINITY_DN23033_c0_g2_TRINITY_DN23033_c0_g2_i1_g.60539_m.60539	-4.24504	8.60021e-07	0.000236817	XP_020593413.1 lysine histidine transporter-like 8 [Phalaenopsis equestris]
TRINITY_DN52826_c0_g1_TRINITY_DN52826_c0_g1_i1_g.252786_m.252786	-4.24425	0.000212097	0.00421674	XP_010906534.1 actin-depolymerizing factor [Elaeis guineensis]
TRINITY_DN58702_c0_g1_TRINITY_DN58702_c0_g1_i2_g.204356_m.204356	-4.24245	0.00164181	0.0159399	0
TRINITY_DN111401_c0_g1_TRINITY_DN111401_c0_g1_i1_g.5487_m.5487	-4.23229	0.000120128	0.002971	XP_020705335.1 VQ motif-containing protein 22 [Dendrobium catenatum]
TRINITY_DN54784_c2_g2_TRINITY_DN54784_c2_g2_i2_g.18109_m.18109	-4.22894	7.74044e-06	0.000661836	0
TRINITY_DN61399_c1_g3_TRINITY_DN61399_c1_g3_i5_g.72782_m.72782	-4.22751	3.61971e-08	4.61663e-05	PKU87311.1 Anthocyanidin 3-O-glucoside 5-O-glucosyltransferase 1 [Dendrobium catenatum]
TRINITY_DN47075_c0_g1_TRINITY_DN47075_c0_g1_i1_g.173445_m.173445	-4.22607	7.58706e-06	0.000657382	XP_020681346.1 protein LURP-one-related 8-like [Dendrobium catenatum]
TRINITY_DN88053_c0_g1_TRINITY_DN88053_c0_g1_i1_g.31497_m.31497	-4.2254	0.000122849	0.00300852	sp|Q40286|UFOG4_MANES Anthocyanidin 3-O-glucosyltransferase 4 (Fragment) OS=Manihot esculenta OX=3983 GN=GT4 PE=2 SV=1
TRINITY_DN53527_c0_g2_TRINITY_DN53527_c0_g2_i3_g.28994_m.28994	-4.22286	0.000320452	0.0054934	XP_020586686.1 patatin-like protein 2 isoform X1 [Phalaenopsis equestris]
TRINITY_DN58966_c3_g1_TRINITY_DN58966_c3_g1_i1_g.134992_m.134992	-4.21771	0.000744801	0.00939042	tr|A0A6A1V574|A0A6A1V574_9ROSI Glutathione S-transferase U18 OS=Morella rubra OX=262757 GN=CJ030_MR7G002524 PE=3 SV=1
TRINITY_DN57120_c2_g2_TRINITY_DN57120_c2_g2_i1_g.20544_m.20544	-4.21261	6.14117e-06	0.000601577	XP_020685936.1 trihelix transcription factor GT-3b [Dendrobium catenatum]
TRINITY_DN30709_c0_g2_TRINITY_DN30709_c0_g2_i1_g.101208_m.101208	-4.21007	1.15818e-05	0.00081168	XP_020677849.1 aquaporin TIP4-1 [Dendrobium catenatum]
TRINITY_DN59463_c0_g1_TRINITY_DN59463_c0_g1_i1_g.120901_m.120901	-4.20819	9.34952e-05	0.00257856	XP_020684007.1 pathogenesis-related protein 1 [Dendrobium catenatum]
TRINITY_DN59765_c7_g6_TRINITY_DN59765_c7_g6_i2_g.127706_m.127706	-4.20648	0.000608042	0.00818593	tr|A0A1D1XPX7|A0A1D1XPX7_9ARAE Retrovirus-related Pol polyprotein from transposon TNT 1-94 (Fragment) OS=Anthurium amnicola OX=1678845 GN=POLX_205 PE=4 SV=1
TRINITY_DN57687_c0_g6_TRINITY_DN57687_c0_g6_i4_g.52252_m.52252	-4.20223	9.48179e-05	0.00259255	0
TRINITY_DN59014_c4_g6_TRINITY_DN59014_c4_g6_i10_g.39211_m.39211	-4.19753	0.00172271	0.0164694	XP_020700013.1 C2 domain-containing protein At1g53590-like [Dendrobium catenatum]
TRINITY_DN58076_c0_g2_TRINITY_DN58076_c0_g2_i1_g.95577_m.95577	-4.19648	3.09944e-08	4.61663e-05	XP_020674982.1 nematode resistance protein-like HSPRO2 [Dendrobium catenatum]
TRINITY_DN44366_c0_g2_TRINITY_DN44366_c0_g2_i1_g.144222_m.144222	-4.18758	0.00121878	0.0131117	XP_020596162.1 probable F-box protein At2g36090 [Phalaenopsis equestris]
TRINITY_DN17584_c0_g2_TRINITY_DN17584_c0_g2_i1_g.84080_m.84080	-4.18272	0.000626154	0.00832594	XP_020571940.1 late embryogenesis abundant protein Dc3-like [Phalaenopsis equestris]
TRINITY_DN32690_c1_g1_TRINITY_DN32690_c1_g1_i1_g.35773_m.35773	-4.18113	7.25651e-05	0.00222798	XP_020680606.1 uncharacterized protein LOC110098205 [Dendrobium catenatum]
TRINITY_DN61643_c4_g5_TRINITY_DN61643_c4_g5_i1_g.168613_m.168613	-4.17589	0.000702187	0.00902684	0
TRINITY_DN51385_c0_g1_TRINITY_DN51385_c0_g1_i1_g.20056_m.20056	-4.15304	1.04896e-07	7.98128e-05	XP_020700777.1 probable F-box protein At4g22030 [Dendrobium catenatum]
TRINITY_DN58083_c1_g1_TRINITY_DN58083_c1_g1_i6_g.95896_m.95896	-4.14837	0.00550393	0.0379267	tr|A0A438HXG4|A0A438HXG4_VITVI Retrotrans_gag domain-containing protein OS=Vitis vinifera OX=29760 GN=CK203_040289 PE=4 SV=1
TRINITY_DN55331_c0_g2_TRINITY_DN55331_c0_g2_i3_g.110492_m.110492	-4.14742	0.000333633	0.00562045	XP_020678679.1 sugar transport protein MST4 [Dendrobium catenatum]
TRINITY_DN49120_c0_g1_TRINITY_DN49120_c0_g1_i1_g.222749_m.222749	-4.14115	0.000218457	0.00428472	XP_020673821.1 uncharacterized protein LOC110093318 [Dendrobium catenatum]
TRINITY_DN13163_c0_g1_TRINITY_DN13163_c0_g1_i1_g.34444_m.34444	-4.14089	0.00403132	0.0302401	XP_020679221.1 indole-3-pyruvate monooxygenase YUCCA8 [Dendrobium catenatum]
TRINITY_DN60932_c1_g1_TRINITY_DN60932_c1_g1_i9_g.140148_m.140148	-4.13759	0.00190713	0.0177237	XP_020698350.1 probable linoleate 9S-lipoxygenase 5 [Dendrobium catenatum]
TRINITY_DN46002_c0_g1_TRINITY_DN46002_c0_g1_i1_g.128699_m.128699	-4.13521	1.97355e-07	0.000111318	XP_020671816.1 transcription factor HBP-1b(c38) [Dendrobium catenatum]
TRINITY_DN55331_c0_g2_TRINITY_DN55331_c0_g2_i2_g.110490_m.110490	-4.12855	0.000254398	0.00471716	XP_020678679.1 sugar transport protein MST4 [Dendrobium catenatum]
TRINITY_DN58716_c1_g1_TRINITY_DN58716_c1_g1_i11_g.204390_m.204390	-4.12632	4.44742e-05	0.00166329	XP_028552032.1 NADPH-dependent aldo-keto reductase, chloroplastic-like isoform X2 [Dendrobium catenatum]
TRINITY_DN35104_c0_g1_TRINITY_DN35104_c0_g1_i1_g.74440_m.74440	-4.12414	2.29933e-05	0.00114707	XP_020689614.2 uncharacterized oxidoreductase At4g09670 [Dendrobium catenatum]
TRINITY_DN58530_c3_g2_TRINITY_DN58530_c3_g2_i1_g.212821_m.212821	-4.11739	2.19205e-05	0.00112238	XP_022859894.1 IQ domain-containing protein IQM4-like, partial [Olea europaea var. sylvestris]
TRINITY_DN61399_c1_g3_TRINITY_DN61399_c1_g3_i10_g.72789_m.72789	-4.11542	1.80474e-06	0.000315267	PKU87311.1 Anthocyanidin 3-O-glucoside 5-O-glucosyltransferase 1 [Dendrobium catenatum]
TRINITY_DN16246_c0_g2_TRINITY_DN16246_c0_g2_i1_g.77190_m.77190	-4.11455	0.00029878	0.00522443	XP_020573650.1 transmembrane protein 45A-like [Phalaenopsis equestris]
TRINITY_DN52998_c0_g2_TRINITY_DN52998_c0_g2_i2_g.190544_m.190544	-4.11384	0.000206981	0.00413383	tr|A0A287NZL0|A0A287NZL0_HORVV Uncharacterized protein OS=Hordeum vulgare subsp. vulgare OX=112509 PE=4 SV=1
TRINITY_DN52298_c0_g2_TRINITY_DN52298_c0_g2_i1_g.27828_m.27828	-4.11272	1.37338e-06	0.000292509	XP_028556369.1 beta-glucosidase 18 [Dendrobium catenatum]
TRINITY_DN60932_c1_g1_TRINITY_DN60932_c1_g1_i7_g.140143_m.140143	-4.11213	0.000790621	0.00977681	XP_020590849.1 probable linoleate 9S-lipoxygenase 5 [Phalaenopsis equestris]
TRINITY_DN55933_c2_g2_TRINITY_DN55933_c2_g2_i5_g.223629_m.223629	-4.11014	3.17443e-06	0.000433644	XP_020687335.1 CBS domain-containing protein CBSX1, chloroplastic-like [Dendrobium catenatum]
TRINITY_DN69481_c0_g1_TRINITY_DN69481_c0_g1_i1_g.47948_m.47948	-4.10767	0.00494587	0.034963	XP_018382190.1 ribosomal protein L10e [Alternaria alternata]
TRINITY_DN48716_c0_g1_TRINITY_DN48716_c0_g1_i1_g.8353_m.8353	-4.10724	0.00102902	0.0116761	XP_020685704.1 cytochrome P450 734A6 [Dendrobium catenatum]
TRINITY_DN60932_c1_g1_TRINITY_DN60932_c1_g1_i5_g.140138_m.140138	-4.10402	0.00217799	0.0195399	XP_020698350.1 probable linoleate 9S-lipoxygenase 5 [Dendrobium catenatum]
TRINITY_DN58872_c5_g1_TRINITY_DN58872_c5_g1_i3_g.125128_m.125128	-4.1026	1.05572e-06	0.000265824	XP_020685658.1 trans-cinnamate 4-monooxygenase-like [Dendrobium catenatum]
TRINITY_DN150668_c0_g1_TRINITY_DN150668_c0_g1_i1_g.4278_m.4278	-4.09916	4.8285e-06	0.000536798	PKU85046.1 hypothetical protein MA16_Dca018383 [Dendrobium catenatum]
TRINITY_DN33191_c0_g1_TRINITY_DN33191_c0_g1_i2_g.90605_m.90605	-4.09663	0.000220965	0.00430015	XP_020577849.1 heavy metal-associated isoprenylated plant protein 9 isoform X2 [Phalaenopsis equestris]
TRINITY_DN56033_c4_g1_TRINITY_DN56033_c4_g1_i1_g.47641_m.47641	-4.09257	0.00111193	0.012328	XP_020693811.1 phospholipase A1-Ibeta2, chloroplastic [Dendrobium catenatum]
TRINITY_DN59995_c4_g2_TRINITY_DN59995_c4_g2_i4_g.225496_m.225496	-4.08738	0.000227483	0.00438551	XP_020695319.2 acyl transferase 5 [Dendrobium catenatum]
TRINITY_DN61643_c4_g1_TRINITY_DN61643_c4_g1_i1_g.168607_m.168607	-4.08674	4.72097e-05	0.00172293	XP_020576250.1 transcription factor BHLH148-like [Phalaenopsis equestris]
TRINITY_DN43822_c0_g1_TRINITY_DN43822_c0_g1_i1_g.24161_m.24161	-4.0814	0.00214475	0.019311	XP_020694668.1 arogenate dehydrogenase 2, chloroplastic [Dendrobium catenatum]
TRINITY_DN62398_c1_g1_TRINITY_DN62398_c1_g1_i3_g.67316_m.67316	-4.07717	3.10055e-08	4.61663e-05	KAF6174543.1 hypothetical protein GIB67_017126 [Kingdonia uniflora]
TRINITY_DN58716_c1_g1_TRINITY_DN58716_c1_g1_i12_g.204391_m.204391	-4.07712	6.96418e-07	0.000209952	sp|Q84TF0|AKRCA_ARATH Aldo-keto reductase family 4 member C10 OS=Arabidopsis thaliana OX=3702 GN=AKR4C10 PE=1 SV=1
TRINITY_DN48997_c1_g2_TRINITY_DN48997_c1_g2_i1_g.25225_m.25225	-4.07387	0.00139276	0.0143151	sp|Q05736|PR1_ASPOF Pathogenesis-related protein 1 OS=Asparagus officinalis OX=4686 GN=PR1 PE=2 SV=1
TRINITY_DN55456_c3_g2_TRINITY_DN55456_c3_g2_i2_g.215601_m.215601	-4.06475	2.83856e-07	0.000134145	0
TRINITY_DN58076_c0_g1_TRINITY_DN58076_c0_g1_i1_g.95576_m.95576	-4.06235	5.12102e-08	5.18707e-05	tr|C0PAC7|C0PAC7_MAIZE Hs1pro-1_C domain-containing protein OS=Zea mays OX=4577 PE=2 SV=1
TRINITY_DN83272_c0_g1_TRINITY_DN83272_c0_g1_i1_g.41612_m.41612	-4.05776	0.000602571	0.00813296	tr|A0A058ZZU1|A0A058ZZU1_EUCGR Uncharacterized protein OS=Eucalyptus grandis OX=71139 GN=EUGRSUZ_K00420 PE=4 SV=1
TRINITY_DN82298_c0_g1_TRINITY_DN82298_c0_g1_i1_g.165583_m.165583	-4.05733	0.00260311	0.0221243	tr|A0A2K1QN19|A0A2K1QN19_9PEZI ADP,ATP carrier protein OS=Sphaceloma murrayae OX=2082308 GN=CAC42_126 PE=3 SV=1
TRINITY_DN153100_c0_g1_TRINITY_DN153100_c0_g1_i1_g.2102_m.2102	-4.05605	5.95395e-05	0.00195691	XP_020700752.1 uncharacterized protein LOC110112773 [Dendrobium catenatum]
TRINITY_DN62398_c1_g1_TRINITY_DN62398_c1_g1_i10_g.67337_m.67337	-4.05376	2.92647e-06	0.000407736	tr|A0A287L2S5|A0A287L2S5_HORVV ABC2_membrane domain-containing protein OS=Hordeum vulgare subsp. vulgare OX=112509 PE=4 SV=1
TRINITY_DN61169_c0_g1_TRINITY_DN61169_c0_g1_i1_g.10886_m.10886	-4.0532	2.35187e-05	0.00115967	XP_020082682.1 12-oxophytodienoate reductase 1-like [Ananas comosus]
TRINITY_DN52998_c0_g3_TRINITY_DN52998_c0_g3_i1_g.190545_m.190545	-4.04754	0.00053989	0.00761311	XP_020586687.1 patatin-like protein 2 isoform X2 [Phalaenopsis equestris]
TRINITY_DN59870_c3_g4_TRINITY_DN59870_c3_g4_i1_g.62968_m.62968	-4.047	0.000494802	0.00717699	XP_024934518.1 probable trehalose-phosphate phosphatase G [Ziziphus jujuba]
TRINITY_DN46715_c0_g2_TRINITY_DN46715_c0_g2_i1_g.25580_m.25580	-4.04394	0.00215644	0.0194013	XP_020577049.1 fructose-bisphosphate aldolase 1, cytoplasmic [Phalaenopsis equestris]
TRINITY_DN59995_c4_g2_TRINITY_DN59995_c4_g2_i11_g.225507_m.225507	-4.04374	5.03795e-05	0.00177712	XP_020695319.2 acyl transferase 5 [Dendrobium catenatum]
TRINITY_DN55040_c0_g1_TRINITY_DN55040_c0_g1_i4_g.100005_m.100005	-4.04285	1.59523e-05	0.000940756	XP_020678749.1 peroxidase P7 [Dendrobium catenatum]
TRINITY_DN59637_c0_g1_TRINITY_DN59637_c0_g1_i3_g.115749_m.115749	-4.03826	1.7929e-05	0.000998401	XP_028548400.1 LOW QUALITY PROTEIN: beta-galactosidase 2 [Dendrobium catenatum]
TRINITY_DN58775_c0_g1_TRINITY_DN58775_c0_g1_i2_g.204625_m.204625	-4.03801	2.25553e-05	0.00113657	tr|A0A2H4A018|A0A2H4A018_PHODC probable WRKY transcription factor 72 isoform X2 OS=Phoenix dactylifera OX=42345 GN=LOC103721327 PE=4 SV=1	WRKY72
TRINITY_DN61316_c2_g10_TRINITY_DN61316_c2_g10_i2_g.73930_m.73930	-4.03106	6.4883e-06	0.000604959	XP_020584566.1 uncharacterized protein LOC110027463 [Phalaenopsis equestris]
TRINITY_DN11879_c0_g2_TRINITY_DN11879_c0_g2_i1_g.123106_m.123106	-4.02996	0.000419422	0.00647823	XP_028118931.1 1-aminocyclopropane-1-carboxylate synthase-like [Camellia sinensis]
TRINITY_DN56387_c0_g1_TRINITY_DN56387_c0_g1_i3_g.113867_m.113867	-4.02303	0.00118186	0.0128357	XP_020688144.1 chitinase 2-like [Dendrobium catenatum]
TRINITY_DN53405_c0_g1_TRINITY_DN53405_c0_g1_i4_g.137440_m.137440	-4.0215	3.35287e-08	4.61663e-05	PKU78454.1 Cytochrome P450 714C2 [Dendrobium catenatum]
TRINITY_DN58966_c3_g1_TRINITY_DN58966_c3_g1_i2_g.134993_m.134993	-4.02006	0.000454615	0.00679266	XP_020692080.1 glutathione S-transferase U17 [Dendrobium catenatum]
TRINITY_DN58301_c8_g1_TRINITY_DN58301_c8_g1_i1_g.89149_m.89149	-4.01628	0.00322753	0.0257161	XP_020690522.1 ethylene-responsive transcription factor 12-like [Dendrobium catenatum]
TRINITY_DN1820_c0_g2_TRINITY_DN1820_c0_g2_i1_g.239314_m.239314	-4.0101	0.00171179	0.0164013	XP_020699219.1 RING-H2 finger protein ATL40-like [Dendrobium catenatum]
TRINITY_DN42349_c0_g1_TRINITY_DN42349_c0_g1_i1_g.39668_m.39668	-4.00228	6.07394e-06	0.000598343	XP_020682518.1 probable serine/threonine-protein kinase WNK11 [Dendrobium catenatum]
TRINITY_DN17607_c0_g1_TRINITY_DN17607_c0_g1_i1_g.223190_m.223190	-3.9989	9.16557e-05	0.00254187	XP_020586462.1 ethylene-responsive transcription factor ABR1-like isoform X1 [Phalaenopsis equestris]
TRINITY_DN58813_c5_g1_TRINITY_DN58813_c5_g1_i10_g.126429_m.126429	-3.9975	0.00484713	0.0344671	XP_020673729.1 putative calcium-binding protein CML19 [Dendrobium catenatum]
TRINITY_DN61732_c0_g4_TRINITY_DN61732_c0_g4_i3_g.188546_m.188546	-3.996	0.000611472	0.0082141	AIM58716.1 bibenzyl synthase [Cymbidium hybrid cultivar]
TRINITY_DN55933_c2_g2_TRINITY_DN55933_c2_g2_i8_g.223632_m.223632	-3.99354	1.91491e-06	0.000315267	XP_028551874.1 CBS domain-containing protein CBSX1, chloroplastic-like [Dendrobium catenatum]
TRINITY_DN55676_c1_g2_TRINITY_DN55676_c1_g2_i3_g.236547_m.236547	-3.99259	3.95976e-07	0.00015847	tr|A0A2I0B0J0|A0A2I0B0J0_9ASPA Nudix hydrolase 18, mitochondrial OS=Apostasia shenzhenica OX=1088818 GN=NUDT18 PE=4 SV=1
TRINITY_DN11227_c0_g1_TRINITY_DN11227_c0_g1_i1_g.87634_m.87634	-3.98795	1.08023e-05	0.000787015	XP_020673601.1 G-type lectin S-receptor-like serine/threonine-protein kinase B120 isoform X1 [Dendrobium catenatum]
TRINITY_DN55456_c3_g2_TRINITY_DN55456_c3_g2_i5_g.215604_m.215604	-3.98747	4.59515e-07	0.000169155	sp|Q9S9N9|CCR1_ARATH Cinnamoyl-CoA reductase 1 OS=Arabidopsis thaliana OX=3702 GN=CCR1 PE=1 SV=1
TRINITY_DN62092_c1_g11_TRINITY_DN62092_c1_g11_i3_g.33074_m.33074	-3.98635	0.000594452	0.00806657	OAY85519.1 Arabinogalactan peptide 20 [Ananas comosus]
TRINITY_DN57277_c3_g1_TRINITY_DN57277_c3_g1_i1_g.158238_m.158238	-3.98599	0.000645579	0.00850981	CAB4103505.1 unnamed protein product [Lactuca saligna]
TRINITY_DN49516_c0_g7_TRINITY_DN49516_c0_g7_i2_g.91068_m.91068	-3.98376	0.000827081	0.0100815	0
TRINITY_DN34852_c0_g1_TRINITY_DN34852_c0_g1_i1_g.56670_m.56670	-3.98278	3.54439e-05	0.00144039	tr|A0A2I0AZM8|A0A2I0AZM8_9ASPA CHCH domain-containing protein OS=Apostasia shenzhenica OX=1088818 GN=AXF42_Ash019973 PE=4 SV=1
TRINITY_DN58716_c1_g1_TRINITY_DN58716_c1_g1_i10_g.204389_m.204389	-3.97953	4.23999e-07	0.000162818	sp|Q84TF0|AKRCA_ARATH Aldo-keto reductase family 4 member C10 OS=Arabidopsis thaliana OX=3702 GN=AKR4C10 PE=1 SV=1
TRINITY_DN57769_c0_g1_TRINITY_DN57769_c0_g1_i1_g.242259_m.242259	-3.97694	1.8107e-05	0.00100186	XP_020679230.1 phospholipase A1-Igamma2, chloroplastic [Dendrobium catenatum]
TRINITY_DN58813_c5_g1_TRINITY_DN58813_c5_g1_i6_g.126425_m.126425	-3.97511	0.000513048	0.00734911	CBI40055.3 unnamed protein product, partial [Vitis vinifera]
TRINITY_DN96178_c0_g1_TRINITY_DN96178_c0_g1_i1_g.19444_m.19444	-3.97408	0.00800568	0.0496835	0
TRINITY_DN55322_c0_g2_TRINITY_DN55322_c0_g2_i3_g.110086_m.110086	-3.97363	7.45393e-06	0.000652883	XP_028548695.1 potassium channel AKT1-like [Dendrobium catenatum]
TRINITY_DN52854_c0_g1_TRINITY_DN52854_c0_g1_i1_g.253333_m.253333	-3.97302	0.000343708	0.00571013	0
TRINITY_DN55456_c3_g2_TRINITY_DN55456_c3_g2_i1_g.215595_m.215595	-3.9727	1.33629e-06	0.000292509	XP_020588690.1 cinnamoyl-CoA reductase-like SNL6 [Phalaenopsis equestris]
TRINITY_DN57937_c3_g2_TRINITY_DN57937_c3_g2_i1_g.174808_m.174808	-3.971	1.69408e-07	0.000103937	XP_020594241.1 NADP-dependent alkenal double bond reductase P2-like, partial [Phalaenopsis equestris]
TRINITY_DN135480_c0_g2_TRINITY_DN135480_c0_g2_i1_g.4609_m.4609	-3.96265	0.000103064	0.0027202	XP_028552539.1 uncharacterized protein LOC110106035 [Dendrobium catenatum]
TRINITY_DN61010_c1_g1_TRINITY_DN61010_c1_g1_i3_g.228400_m.228400	-3.96052	0.00355029	0.0275721	XP_020671733.1 protein UPSTREAM OF FLC isoform X4 [Dendrobium catenatum]
TRINITY_DN114783_c0_g1_TRINITY_DN114783_c0_g1_i1_g.2014_m.2014	-3.95873	0.000328317	0.00556547	XP_020673080.1 uncharacterized protein LOC110092753 [Dendrobium catenatum]
TRINITY_DN59463_c0_g1_TRINITY_DN59463_c0_g1_i4_g.120905_m.120905	-3.95502	0.000142526	0.00327051	XP_020684007.1 pathogenesis-related protein 1 [Dendrobium catenatum]
TRINITY_DN97942_c0_g1_TRINITY_DN97942_c0_g1_i1_g.56791_m.56791	-3.95243	8.09538e-06	0.000675665	XP_020686299.1 BAHD acyltransferase BIA1-like [Dendrobium catenatum]
TRINITY_DN61473_c0_g1_TRINITY_DN61473_c0_g1_i6_g.250556_m.250556	-3.94883	0.000874827	0.010488	GEW06918.1 2-(3-amino-3-carboxypropyl)histidine synthase subunit 2-like [Tanacetum cinerariifolium]
TRINITY_DN61169_c0_g1_TRINITY_DN61169_c0_g1_i4_g.10891_m.10891	-3.94879	0.000357363	0.00584807	sp|Q84QK0|OPR1_ORYSJ 12-oxophytodienoate reductase 1 OS=Oryza sativa subsp. japonica OX=39947 GN=OPR1 PE=2 SV=1
TRINITY_DN45181_c0_g2_TRINITY_DN45181_c0_g2_i2_g.115229_m.115229	-3.94755	2.20415e-05	0.00112262	XP_020685078.1 WRKY transcription factor WRKY24 [Dendrobium catenatum]	WRKY24
TRINITY_DN57542_c4_g1_TRINITY_DN57542_c4_g1_i3_g.104379_m.104379	-3.94706	6.73005e-06	0.000610099	XP_020674851.1 ribonuclease 3-like protein 3 [Dendrobium catenatum]
TRINITY_DN62202_c6_g3_TRINITY_DN62202_c6_g3_i7_g.209606_m.209606	-3.94637	1.32479e-05	0.000874134	tr|A0A5P1FRT0|A0A5P1FRT0_ASPOF UDPGT domain-containing protein OS=Asparagus officinalis OX=4686 GN=A4U43_C01F21920 PE=3 SV=1
TRINITY_DN39790_c0_g1_TRINITY_DN39790_c0_g1_i1_g.82744_m.82744	-3.94284	2.29968e-06	0.000359028	XP_025664167.1 protein NRT1/ PTR FAMILY 8.1-like [Arachis hypogaea]
TRINITY_DN100035_c0_g1_TRINITY_DN100035_c0_g1_i1_g.134_m.134	-3.93877	0.000477741	0.00700213	XP_020675686.1 uncharacterized protein LOC110094729 [Dendrobium catenatum]
TRINITY_DN59530_c0_g2_TRINITY_DN59530_c0_g2_i1_g.207124_m.207124	-3.938	2.62213e-06	0.000383676	XP_020595401.1 E3 ubiquitin-protein ligase PUB23-like [Phalaenopsis equestris]
TRINITY_DN61336_c4_g2_TRINITY_DN61336_c4_g2_i4_g.72708_m.72708	-3.93738	1.06744e-06	0.000265824	XP_020690095.1 3-ketoacyl-CoA synthase 4-like [Dendrobium catenatum]
TRINITY_DN52427_c0_g1_TRINITY_DN52427_c0_g1_i5_g.79869_m.79869	-3.93677	0.000139922	0.00323839	XP_020690158.1 UDP-galactose/UDP-glucose transporter 2 isoform X1 [Dendrobium catenatum]
TRINITY_DN61169_c0_g1_TRINITY_DN61169_c0_g1_i6_g.10893_m.10893	-3.93649	0.000101441	0.00269158	sp|Q84QK0|OPR1_ORYSJ 12-oxophytodienoate reductase 1 OS=Oryza sativa subsp. japonica OX=39947 GN=OPR1 PE=2 SV=1
TRINITY_DN52298_c0_g1_TRINITY_DN52298_c0_g1_i1_g.27827_m.27827	-3.93464	1.94591e-06	0.000316513	ABC55715.1 beta-mannosidase 4 [Oncidium hybrid cultivar]
TRINITY_DN52752_c0_g1_TRINITY_DN52752_c0_g1_i1_g.108109_m.108109	-3.93124	0.00170345	0.0163478	0
TRINITY_DN57277_c3_g2_TRINITY_DN57277_c3_g2_i1_g.158240_m.158240	-3.92945	5.51079e-05	0.00186561	PNX70013.1 laccase-14-like protein, partial [Trifolium pratense]
TRINITY_DN49705_c0_g1_TRINITY_DN49705_c0_g1_i2_g.64206_m.64206	-3.92877	0.000134992	0.00317685	XP_020682896.1 protein UPSTREAM OF FLC [Dendrobium catenatum]
TRINITY_DN61399_c1_g3_TRINITY_DN61399_c1_g3_i2_g.72779_m.72779	-3.92735	2.96077e-08	4.61663e-05	PKU87311.1 Anthocyanidin 3-O-glucoside 5-O-glucosyltransferase 1 [Dendrobium catenatum]
TRINITY_DN50226_c0_g3_TRINITY_DN50226_c0_g3_i2_g.253680_m.253680	-3.92509	4.23643e-07	0.000162818	XP_020695413.1 uncharacterized protein LOC110108900 [Dendrobium catenatum]
TRINITY_DN62398_c1_g1_TRINITY_DN62398_c1_g1_i16_g.67352_m.67352	-3.92389	1.68665e-07	0.000103937	XP_020575551.1 pleiotropic drug resistance protein 1-like [Phalaenopsis equestris]
TRINITY_DN61399_c1_g3_TRINITY_DN61399_c1_g3_i9_g.72787_m.72787	-3.9221	7.05634e-08	6.32737e-05	PKU87311.1 Anthocyanidin 3-O-glucoside 5-O-glucosyltransferase 1 [Dendrobium catenatum]
TRINITY_DN40145_c0_g1_TRINITY_DN40145_c0_g1_i1_g.45914_m.45914	-3.91596	1.89829e-06	0.000315267	tr|A0A4S8KD27|A0A4S8KD27_MUSBA TRANSKETOLASE_1 domain-containing protein OS=Musa balbisiana OX=52838 GN=C4D60_Mb04t18860 PE=4 SV=1
TRINITY_DN60262_c0_g2_TRINITY_DN60262_c0_g2_i2_g.179374_m.179374	-3.91355	0.00106914	0.011989	0
TRINITY_DN57937_c3_g3_TRINITY_DN57937_c3_g3_i4_g.174817_m.174817	-3.91339	0.00133803	0.0139139	PRQ46032.1 putative 2-alkenal reductase (NAD(P)(+)) [Rosa chinensis]
TRINITY_DN44038_c0_g1_TRINITY_DN44038_c0_g1_i1_g.31662_m.31662	-3.91171	5.58135e-06	0.000579186	PKU82169.1 Cytochrome P450 94A1 [Dendrobium catenatum]
TRINITY_DN61169_c0_g1_TRINITY_DN61169_c0_g1_i10_g.10901_m.10901	-3.90808	0.000252158	0.00469054	sp|Q84QK0|OPR1_ORYSJ 12-oxophytodienoate reductase 1 OS=Oryza sativa subsp. japonica OX=39947 GN=OPR1 PE=2 SV=1
TRINITY_DN60261_c3_g2_TRINITY_DN60261_c3_g2_i4_g.179923_m.179923	-3.90681	6.85221e-06	0.000619195	XP_020699897.1 cytochrome P450 81E8-like [Dendrobium catenatum]
TRINITY_DN45021_c0_g1_TRINITY_DN45021_c0_g1_i1_g.202935_m.202935	-3.90667	0.00116729	0.0127407	XP_020693133.1 zinc finger protein ZAT12-like [Dendrobium catenatum]
TRINITY_DN55456_c3_g2_TRINITY_DN55456_c3_g2_i7_g.215611_m.215611	-3.90541	1.00547e-06	0.000258546	PKU60652.1 Tetraketide alpha-pyrone reductase 1 [Dendrobium catenatum]
TRINITY_DN61205_c2_g1_TRINITY_DN61205_c2_g1_i4_g.187120_m.187120	-3.90234	3.32098e-05	0.00139421	tr|A0A2I0AGI2|A0A2I0AGI2_9ASPA BTB/POZ and TAZ domain-containing protein 1 OS=Apostasia shenzhenica OX=1088818 GN=BT1 PE=4 SV=1
TRINITY_DN55456_c3_g2_TRINITY_DN55456_c3_g2_i2_g.215599_m.215599	-3.8969	6.38815e-07	0.000205777	XP_009590172.1 cinnamoyl-CoA reductase 2-like [Nicotiana tomentosiformis]
TRINITY_DN37910_c0_g3_TRINITY_DN37910_c0_g3_i1_g.206563_m.206563	-3.89571	7.93979e-06	0.000671052	XP_020548080.1 HIPL1 protein-like [Sesamum indicum]
TRINITY_DN115943_c0_g1_TRINITY_DN115943_c0_g1_i1_g.7438_m.7438	-3.89437	2.32081e-05	0.00115122	XP_020692726.2 AT-hook motif nuclear-localized protein 28-like [Dendrobium catenatum]
TRINITY_DN59995_c4_g2_TRINITY_DN59995_c4_g2_i3_g.225495_m.225495	-3.89363	2.97724e-05	0.00132579	XP_020594580.1 acyl transferase 4-like, partial [Phalaenopsis equestris]
TRINITY_DN52998_c0_g2_TRINITY_DN52998_c0_g2_i1_g.190543_m.190543	-3.89222	0.00106267	0.0119417	XP_020586687.1 patatin-like protein 2 isoform X2 [Phalaenopsis equestris]
TRINITY_DN58962_c4_g1_TRINITY_DN58962_c4_g1_i3_g.135075_m.135075	-3.8896	1.44709e-06	0.000292509	XP_020693316.1 glucan endo-1,3-beta-glucosidase 14 [Dendrobium catenatum]
TRINITY_DN39378_c0_g1_TRINITY_DN39378_c0_g1_i1_g.79592_m.79592	-3.88756	1.22035e-05	0.000840098	XP_020696604.1 uncharacterized protein LOC110109751 [Dendrobium catenatum]
TRINITY_DN50726_c0_g2_TRINITY_DN50726_c0_g2_i1_g.234188_m.234188	-3.88434	3.76899e-05	0.00148096	XP_020591923.1 corepressor interacting with RBPJ 1 [Phalaenopsis equestris]
TRINITY_DN60823_c2_g1_TRINITY_DN60823_c2_g1_i2_g.151921_m.151921	-3.88075	1.31458e-06	0.000290964	XP_020682148.1 bZIP transcription factor 53 [Dendrobium catenatum]
TRINITY_DN49516_c0_g1_TRINITY_DN49516_c0_g1_i1_g.91064_m.91064	-3.86859	0.000117687	0.00294324	0
TRINITY_DN8323_c0_g2_TRINITY_DN8323_c0_g2_i1_g.82653_m.82653	-3.86578	0.000436918	0.00663747	XP_020676335.1 potassium transporter 5 isoform X1 [Dendrobium catenatum]
TRINITY_DN119260_c0_g1_TRINITY_DN119260_c0_g1_i1_g.7724_m.7724	-3.86508	8.99518e-06	0.000710091	XP_028552686.1 RING-H2 finger protein ATL3-like [Dendrobium catenatum]
TRINITY_DN62349_c0_g1_TRINITY_DN62349_c0_g1_i4_g.65876_m.65876	-3.86426	2.40035e-05	0.00117502	XP_020678769.1 transcription factor MYB4 [Dendrobium catenatum]
TRINITY_DN56824_c0_g2_TRINITY_DN56824_c0_g2_i5_g.101442_m.101442	-3.86153	1.90495e-05	0.00102489	XP_020678682.1 uncharacterized protein C24B11.05 [Dendrobium catenatum]
TRINITY_DN61169_c0_g1_TRINITY_DN61169_c0_g1_i8_g.10897_m.10897	-3.85011	0.000220518	0.00429862	tr|A0A2I0WV80|A0A2I0WV80_9ASPA 12-oxophytodienoate reductase 4 OS=Dendrobium catenatum OX=906689 GN=OPR4 PE=3 SV=1
TRINITY_DN60343_c6_g5_TRINITY_DN60343_c6_g5_i10_g.13480_m.13480	-3.84979	4.65202e-05	0.00171068	XP_020690933.2 LEAF RUST 10 DISEASE-RESISTANCE LOCUS RECEPTOR-LIKE PROTEIN KINASE-like 1.2 [Dendrobium catenatum]
TRINITY_DN10872_c0_g2_TRINITY_DN10872_c0_g2_i1_g.8243_m.8243	-3.84957	4.61871e-05	0.00170474	XP_020699280.1 probable sulfate transporter 3.5 isoform X1 [Dendrobium catenatum]
TRINITY_DN16461_c0_g2_TRINITY_DN16461_c0_g2_i1_g.46169_m.46169	-3.84738	0.00420711	0.0311644	tr|A0A453NQA8|A0A453NQA8_AEGTS PDR_assoc domain-containing protein OS=Aegilops tauschii subsp. strangulata OX=200361 PE=4 SV=1
TRINITY_DN51663_c0_g1_TRINITY_DN51663_c0_g1_i4_g.162143_m.162143	-3.84701	0.000148101	0.00335556	PKA57982.1 Cytokinin riboside 5'-monophosphate phosphoribohydrolase LOG1 [Apostasia shenzhenica]
TRINITY_DN54784_c2_g2_TRINITY_DN54784_c2_g2_i2_g.18106_m.18106	-3.84617	2.20971e-06	0.000351254	XP_020690226.1 BTB/POZ and TAZ domain-containing protein 1-like [Dendrobium catenatum]
TRINITY_DN119232_c0_g1_TRINITY_DN119232_c0_g1_i1_g.7722_m.7722	-3.84203	0.000150352	0.00338182	tr|A0A287E5G8|A0A287E5G8_HORVV Abhydrolase_3 domain-containing protein OS=Hordeum vulgare subsp. vulgare OX=112509 PE=4 SV=1
TRINITY_DN57937_c3_g5_TRINITY_DN57937_c3_g5_i2_g.174818_m.174818	-3.84201	8.21222e-08	7.00463e-05	PKU84525.1 NADP-dependent alkenal double bond reductase P2 [Dendrobium catenatum]
TRINITY_DN61169_c0_g1_TRINITY_DN61169_c0_g1_i7_g.10895_m.10895	-3.84188	7.55244e-05	0.00227883	tr|A0A2I0WV80|A0A2I0WV80_9ASPA 12-oxophytodienoate reductase 4 OS=Dendrobium catenatum OX=906689 GN=OPR4 PE=3 SV=1
TRINITY_DN61169_c0_g1_TRINITY_DN61169_c0_g1_i3_g.10890_m.10890	-3.84183	0.000199562	0.00404572	sp|Q84QK0|OPR1_ORYSJ 12-oxophytodienoate reductase 1 OS=Oryza sativa subsp. japonica OX=39947 GN=OPR1 PE=2 SV=1
TRINITY_DN40145_c0_g1_TRINITY_DN40145_c0_g1_i3_g.45917_m.45917	-3.84018	3.61703e-06	0.000453374	XP_020680948.1 probable 1-deoxy-D-xylulose-5-phosphate synthase 2, chloroplastic [Dendrobium catenatum]
TRINITY_DN58683_c2_g1_TRINITY_DN58683_c2_g1_i1_g.84886_m.84886	-3.83701	0.002241	0.019906	XP_020687861.1 laccase-14 [Dendrobium catenatum]
TRINITY_DN34115_c0_g2_TRINITY_DN34115_c0_g2_i1_g.131736_m.131736	-3.83393	0.000204923	0.00411151	XP_020678624.2 uncharacterized protein LOC110096840 [Dendrobium catenatum]
TRINITY_DN60927_c0_g1_TRINITY_DN60927_c0_g1_i2_g.139062_m.139062	-3.83127	0.00313321	0.0251715	XP_020706126.1 polyphenol oxidase, chloroplastic [Dendrobium catenatum]
TRINITY_DN10872_c0_g1_TRINITY_DN10872_c0_g1_i1_g.8242_m.8242	-3.83061	8.13509e-05	0.00236285	tr|A0A287LH24|A0A287LH24_HORVV Sulfate_transp domain-containing protein OS=Hordeum vulgare subsp. vulgare OX=112509 PE=4 SV=1
TRINITY_DN42291_c0_g1_TRINITY_DN42291_c0_g1_i1_g.154949_m.154949	-3.82736	0.000462448	0.00686334	tr|A0A287L0K2|A0A287L0K2_HORVV Beta-galactosidase OS=Hordeum vulgare subsp. vulgare OX=112509 PE=3 SV=1
TRINITY_DN47277_c0_g4_TRINITY_DN47277_c0_g4_i2_g.180541_m.180541	-3.82638	0.000172529	0.00367654	XP_020678334.1 LOB domain-containing protein 40 [Dendrobium catenatum]
TRINITY_DN58273_c5_g1_TRINITY_DN58273_c5_g1_i4_g.22300_m.22300	-3.82436	4.46715e-05	0.00166724	XP_020597478.1 protein phosphatase 2C 37-like [Phalaenopsis equestris]
TRINITY_DN58638_c0_g2_TRINITY_DN58638_c0_g2_i1_g.84555_m.84555	-3.82022	0.00340562	0.0267816	XP_020572327.1 mitogen-activated protein kinase kinase kinase NPK1-like [Phalaenopsis equestris]
TRINITY_DN43410_c0_g2_TRINITY_DN43410_c0_g2_i1_g.24620_m.24620	-3.81967	2.53453e-06	0.00037634	XP_020673739.1 ABC transporter G family member 6 [Dendrobium catenatum]
TRINITY_DN34044_c0_g2_TRINITY_DN34044_c0_g2_i1_g.191207_m.191207	-3.81629	6.86112e-05	0.0021385	CDY44641.1 BnaC04g06210D [Brassica napus]
TRINITY_DN80808_c0_g1_TRINITY_DN80808_c0_g1_i1_g.203059_m.203059	-3.81026	6.70256e-07	0.000207429	XP_020677222.1 ethylene-responsive transcription factor ERF008-like [Dendrobium catenatum]
TRINITY_DN62889_c2_g2_TRINITY_DN62889_c2_g2_i10_g.146559_m.146559	-3.80794	3.86157e-05	0.00151055	0
TRINITY_DN61169_c0_g1_TRINITY_DN61169_c0_g1_i2_g.10888_m.10888	-3.79809	0.000155056	0.00343629	tr|A0A2I0AGJ1|A0A2I0AGJ1_9ASPA 12-oxophytodienoate reductase 5 OS=Apostasia shenzhenica OX=1088818 GN=OPR5 PE=3 SV=1
TRINITY_DN155323_c0_g1_TRINITY_DN155323_c0_g1_i1_g.4528_m.4528	-3.79754	7.4262e-05	0.00226616	OMO85611.1 sulfate transporter 3.1-like protein [Corchorus olitorius]
TRINITY_DN58435_c6_g4_TRINITY_DN58435_c6_g4_i1_g.176680_m.176680	-3.79415	1.54678e-06	0.000297211	XP_020703111.1 amino acid transporter AVT1I [Dendrobium catenatum]
TRINITY_DN57382_c0_g2_TRINITY_DN57382_c0_g2_i1_g.219595_m.219595	-3.78598	0.00023452	0.00448165	XP_020685457.1 auxin response factor 5 [Dendrobium catenatum]
TRINITY_DN61711_c0_g4_TRINITY_DN61711_c0_g4_i6_g.188744_m.188744	-3.78322	4.14609e-08	4.61663e-05	QEG03149.1 zinc finger protein 1-like isoform X3 [Cymbidium ensifolium]
TRINITY_DN50815_c1_g1_TRINITY_DN50815_c1_g1_i2_g.61308_m.61308	-3.78115	0.00048558	0.00708141	XP_020695652.1 transcription factor bHLH35 [Dendrobium catenatum]
TRINITY_DN56138_c1_g3_TRINITY_DN56138_c1_g3_i1_g.199243_m.199243	-3.77425	1.9223e-06	0.000315267	tr|A0A5B6Z1Y7|A0A5B6Z1Y7_DAVIN PMR5N domain-containing protein (Fragment) OS=Davidia involucrata OX=16924 GN=Din_006664 PE=3 SV=1
TRINITY_DN45118_c0_g1_TRINITY_DN45118_c0_g1_i1_g.115112_m.115112	-3.7678	0.000700118	0.00901135	XP_020672781.1 ethylene-responsive transcription factor ERF098 [Dendrobium catenatum]
TRINITY_DN58273_c5_g1_TRINITY_DN58273_c5_g1_i3_g.22297_m.22297	-3.76715	1.09762e-05	0.000791448	sp|Q65XG6|P2C49_ORYSJ Probable protein phosphatase 2C 49 OS=Oryza sativa subsp. japonica OX=39947 GN=Os05g0457200 PE=3 SV=1
TRINITY_DN16847_c0_g2_TRINITY_DN16847_c0_g2_i1_g.72170_m.72170	-3.76659	0.000712242	0.00910373	0
TRINITY_DN58962_c4_g1_TRINITY_DN58962_c4_g1_i2_g.135074_m.135074	-3.75644	7.29339e-07	0.000214709	XP_020693316.1 glucan endo-1,3-beta-glucosidase 14 [Dendrobium catenatum]
TRINITY_DN58691_c0_g2_TRINITY_DN58691_c0_g2_i5_g.85518_m.85518	-3.75604	0.00160162	0.0157024	XP_020704900.1 very-long-chain enoyl-CoA reductase-like [Dendrobium catenatum]
TRINITY_DN6272_c0_g1_TRINITY_DN6272_c0_g1_i1_g.183297_m.183297	-3.75604	0.00345344	0.027056	PKU63460.1 hypothetical protein MA16_Dca022632 [Dendrobium catenatum]
TRINITY_DN62581_c2_g2_TRINITY_DN62581_c2_g2_i3_g.171318_m.171318	-3.75575	4.76721e-06	0.000532633	0
TRINITY_DN54654_c1_g1_TRINITY_DN54654_c1_g1_i1_g.35690_m.35690	-3.75174	0.00107856	0.0120545	XP_020691475.1 uncharacterized protein LOC110106074 [Dendrobium catenatum]
TRINITY_DN121076_c0_g2_TRINITY_DN121076_c0_g2_i1_g.2163_m.2163	-3.74789	0.00027638	0.00496164	XP_028548588.1 probable transcription factor KAN3 [Dendrobium catenatum]
TRINITY_DN58273_c5_g1_TRINITY_DN58273_c5_g1_i1_g.22289_m.22289	-3.74786	0.000337985	0.00565261	XP_020597478.1 protein phosphatase 2C 37-like [Phalaenopsis equestris]
TRINITY_DN8323_c0_g1_TRINITY_DN8323_c0_g1_i1_g.82652_m.82652	-3.74716	0.000201758	0.00407844	tr|A0A1U8QC47|A0A1U8QC47_NELNU potassium transporter 5-like OS=Nelumbo nucifera OX=4432 GN=LOC104586302 PE=3 SV=1
TRINITY_DN53070_c0_g2_TRINITY_DN53070_c0_g2_i9_g.235799_m.235799	-3.74601	1.42087e-05	0.000898986	XP_020687989.1 transport and Golgi organization 2 homolog [Dendrobium catenatum]
TRINITY_DN43158_c0_g1_TRINITY_DN43158_c0_g1_i1_g.145424_m.145424	-3.74383	3.28329e-06	0.000438244	XP_020686862.1 monooxygenase 2 [Dendrobium catenatum]
TRINITY_DN60712_c2_g2_TRINITY_DN60712_c2_g2_i4_g.92157_m.92157	-3.73747	5.09773e-05	0.00177712	XP_020580373.1 apoptosis-inducing factor homolog B-like [Phalaenopsis equestris]
TRINITY_DN56600_c0_g2_TRINITY_DN56600_c0_g2_i4_g.201881_m.201881	-3.7361	0.000120773	0.00298273	XP_020688014.1 uncharacterized protein LOC110103577 [Dendrobium catenatum]
TRINITY_DN53819_c0_g4_TRINITY_DN53819_c0_g4_i1_g.164637_m.164637	-3.73531	5.15957e-06	0.000548435	0
TRINITY_DN48530_c0_g4_TRINITY_DN48530_c0_g4_i1_g.28633_m.28633	-3.73478	0.00155117	0.0153628	OAY85267.1 Homeobox-leucine zipper protein HOX27 [Ananas comosus]
TRINITY_DN55006_c0_g1_TRINITY_DN55006_c0_g1_i1_g.100706_m.100706	-3.73473	0.000584362	0.00798582	0
TRINITY_DN41252_c0_g1_TRINITY_DN41252_c0_g1_i1_g.99351_m.99351	-3.73465	6.49483e-06	0.000604959	PKU80906.1 F-box protein [Dendrobium catenatum]
TRINITY_DN58691_c0_g2_TRINITY_DN58691_c0_g2_i3_g.85516_m.85516	-3.7297	4.55785e-05	0.00168848	XP_020704900.1 very-long-chain enoyl-CoA reductase-like [Dendrobium catenatum]
TRINITY_DN39107_c0_g1_TRINITY_DN39107_c0_g1_i1_g.15075_m.15075	-3.72931	7.70194e-05	0.00229229	XP_020595528.1 ethylene-responsive transcription factor 1B-like [Phalaenopsis equestris]
TRINITY_DN57692_c0_g3_TRINITY_DN57692_c0_g3_i10_g.51427_m.51427	-3.7238	2.69482e-06	0.000389423	XP_020680687.1 uncharacterized protein LOC110098267 [Dendrobium catenatum]
TRINITY_DN40622_c0_g1_TRINITY_DN40622_c0_g1_i2_g.86492_m.86492	-3.72295	0.000877023	0.0104903	XP_009414224.1 PREDICTED: putative disease resistance protein At3g14460 [Musa acuminata subsp. malaccensis]
TRINITY_DN1643_c0_g1_TRINITY_DN1643_c0_g1_i1_g.240580_m.240580	-3.72265	0.000388256	0.00615768	XP_020686266.2 cation/calcium exchanger 1-like [Dendrobium catenatum]
TRINITY_DN43158_c0_g1_TRINITY_DN43158_c0_g1_i3_g.145428_m.145428	-3.72246	8.4776e-07	0.000236817	XP_020686862.1 monooxygenase 2 [Dendrobium catenatum]
TRINITY_DN58002_c0_g1_TRINITY_DN58002_c0_g1_i4_g.95596_m.95596	-3.72073	0.00318214	0.0254756	XP_020681159.1 phenolic glucoside malonyltransferase 1 [Dendrobium catenatum]
TRINITY_DN28698_c0_g1_TRINITY_DN28698_c0_g1_i1_g.175436_m.175436	-3.71859	0.00248764	0.0214018	XP_020677824.1 transcription factor RAX2 [Dendrobium catenatum]
TRINITY_DN46867_c0_g1_TRINITY_DN46867_c0_g1_i5_g.225260_m.225260	-3.71394	0.00122897	0.0131795	XP_029121971.1 bZIP transcription factor TGA10 isoform X3 [Elaeis guineensis]
TRINITY_DN59463_c0_g1_TRINITY_DN59463_c0_g1_i7_g.120908_m.120908	-3.71239	0.0012649	0.0134248	XP_020684013.1 pathogenesis-related protein 1-like [Dendrobium catenatum]
TRINITY_DN120185_c0_g1_TRINITY_DN120185_c0_g1_i1_g.174_m.174	-3.71214	0.000278401	0.00498004	XP_020575742.1 mitochondrial phosphate carrier protein 3, mitochondrial-like [Phalaenopsis equestris]
TRINITY_DN53306_c0_g1_TRINITY_DN53306_c0_g1_i3_g.156161_m.156161	-3.70945	0.00138639	0.0142809	tr|A0A2I0AN96|A0A2I0AN96_9ASPA Auxin-induced protein X10A OS=Apostasia shenzhenica OX=1088818 GN=AXF42_Ash002325 PE=3 SV=1
TRINITY_DN60845_c9_g3_TRINITY_DN60845_c9_g3_i1_g.151455_m.151455	-3.70001	0.000118925	0.00295923	XP_020699539.1 alpha,alpha-trehalose-phosphate synthase [UDP-forming] 5 [Dendrobium catenatum]
TRINITY_DN81496_c0_g1_TRINITY_DN81496_c0_g1_i1_g.190956_m.190956	-3.69696	0.00182957	0.017181	PKU78806.1 Disease resistance response protein 206 [Dendrobium catenatum]
TRINITY_DN62202_c6_g3_TRINITY_DN62202_c6_g3_i3_g.209601_m.209601	-3.6943	1.44298e-05	0.000903255	tr|A0A5P1FRT0|A0A5P1FRT0_ASPOF UDPGT domain-containing protein OS=Asparagus officinalis OX=4686 GN=A4U43_C01F21920 PE=3 SV=1
TRINITY_DN60498_c0_g3_TRINITY_DN60498_c0_g3_i16_g.218163_m.218163	-3.6852	0.000566384	0.00784436	0
TRINITY_DN59765_c7_g6_TRINITY_DN59765_c7_g6_i2_g.127708_m.127708	-3.68473	0.00297855	0.0243314	PKU60881.1 Retrovirus-related Pol polyprotein from transposon TNT 1-94 [Dendrobium catenatum]
TRINITY_DN61399_c1_g1_TRINITY_DN61399_c1_g1_i3_g.72773_m.72773	-3.68461	9.02207e-08	7.33746e-05	XP_020691980.2 cyanidin 3-O-rutinoside 5-O-glucosyltransferase-like, partial [Dendrobium catenatum]
TRINITY_DN2283_c0_g1_TRINITY_DN2283_c0_g1_i1_g.50820_m.50820	-3.68391	3.98769e-07	0.00015847	XP_009420439.1 PREDICTED: E3 ubiquitin-protein ligase RNF38-like [Musa acuminata subsp. malaccensis]
TRINITY_DN60262_c3_g5_TRINITY_DN60262_c3_g5_i15_g.179428_m.179428	-3.6838	7.25242e-08	6.34061e-05	KDO56669.1 hypothetical protein CISIN_1g012763mg [Citrus sinensis]
TRINITY_DN48530_c0_g2_TRINITY_DN48530_c0_g2_i2_g.28631_m.28631	-3.6806	1.49121e-05	0.000908524	XP_020696812.2 homeobox-leucine zipper protein HOX11 [Dendrobium catenatum]
TRINITY_DN61169_c0_g1_TRINITY_DN61169_c0_g1_i2_g.10889_m.10889	-3.67809	0.000126873	0.00305781	tr|A0A166GCM8|A0A166GCM8_DAUCS Oxidored_FMN domain-containing protein OS=Daucus carota subsp. sativus OX=79200 GN=DCAR_001466 PE=3 SV=1
TRINITY_DN42571_c0_g1_TRINITY_DN42571_c0_g1_i1_g.227473_m.227473	-3.67614	9.87459e-07	0.000255796	tr|A0A1D1YAU9|A0A1D1YAU9_9ARAE Very-long-chain 3-oxoacyl-CoA synthase (Fragment) OS=Anthurium amnicola OX=1678845 GN=KCS4_5 PE=3 SV=1
TRINITY_DN20927_c0_g1_TRINITY_DN20927_c0_g1_i1_g.181728_m.181728	-3.67541	0.000428308	0.0065637	XP_020698678.1 UDP-glycosyltransferase 73E1-like [Dendrobium catenatum]
TRINITY_DN50815_c1_g1_TRINITY_DN50815_c1_g1_i3_g.61310_m.61310	-3.67443	0.000759984	0.00952937	XP_020695652.1 transcription factor bHLH35 [Dendrobium catenatum]
TRINITY_DN60932_c1_g1_TRINITY_DN60932_c1_g1_i6_g.140142_m.140142	-3.67054	0.000955366	0.0110923	XP_020244165.1 probable linoleate 9S-lipoxygenase 4 [Asparagus officinalis]
TRINITY_DN53978_c1_g1_TRINITY_DN53978_c1_g1_i2_g.26522_m.26522	-3.66988	2.01758e-07	0.000111995	XP_006370291.2 CBS domain-containing protein CBSX5 [Populus trichocarpa]
TRINITY_DN56192_c0_g6_TRINITY_DN56192_c0_g6_i1_g.198572_m.198572	-3.66975	3.95218e-06	0.000481574	XP_022862784.1 CBL-interacting serine/threonine-protein kinase 23-like [Olea europaea var. sylvestris]
TRINITY_DN60262_c3_g5_TRINITY_DN60262_c3_g5_i11_g.179418_m.179418	-3.66792	1.50113e-07	9.72151e-05	XP_020697984.1 omega-3 fatty acid desaturase, chloroplastic [Dendrobium catenatum]
TRINITY_DN59948_c6_g3_TRINITY_DN59948_c6_g3_i1_g.225598_m.225598	-3.66774	0.000111534	0.00284481	XP_020597797.1 transcription factor RAX3-like [Phalaenopsis equestris]
TRINITY_DN148207_c0_g1_TRINITY_DN148207_c0_g1_i1_g.6414_m.6414	-3.66741	0.000135106	0.00317741	0
TRINITY_DN51832_c0_g2_TRINITY_DN51832_c0_g2_i1_g.243958_m.243958	-3.66376	2.90977e-05	0.00131314	0
TRINITY_DN60712_c2_g2_TRINITY_DN60712_c2_g2_i7_g.92160_m.92160	-3.66154	0.000369701	0.00597726	XP_020580373.1 apoptosis-inducing factor homolog B-like [Phalaenopsis equestris]
TRINITY_DN45000_c0_g2_TRINITY_DN45000_c0_g2_i1_g.202933_m.202933	-3.66006	3.45593e-05	0.00141711	tr|A0A067KXK1|A0A067KXK1_JATCU ABC2_membrane domain-containing protein OS=Jatropha curcas OX=180498 GN=JCGZ_06056 PE=4 SV=1
TRINITY_DN46218_c0_g2_TRINITY_DN46218_c0_g2_i2_g.198285_m.198285	-3.65077	2.74909e-05	0.00128014	GAY31715.1 hypothetical protein CUMW_287130 [Citrus unshiu]
TRINITY_DN49258_c0_g1_TRINITY_DN49258_c0_g1_i1_g.40502_m.40502	-3.65031	0.00428852	0.0316067	XP_020693857.1 uncharacterized protein LOC110107804 [Dendrobium catenatum]
TRINITY_DN59463_c0_g1_TRINITY_DN59463_c0_g1_i10_g.120911_m.120911	-3.64859	0.00148321	0.0149075	XP_020684013.1 pathogenesis-related protein 1-like [Dendrobium catenatum]
TRINITY_DN55662_c1_g1_TRINITY_DN55662_c1_g1_i3_g.236249_m.236249	-3.64839	0.00306962	0.02483	PKU79106.1 Protein YABBY 5 [Dendrobium catenatum]
TRINITY_DN119260_c0_g1_TRINITY_DN119260_c0_g1_i1_g.7725_m.7725	-3.64378	1.78618e-05	0.000996954	0
TRINITY_DN57967_c3_g1_TRINITY_DN57967_c3_g1_i1_g.174973_m.174973	-3.64332	8.95404e-05	0.00250706	XP_020592703.1 L-ascorbate oxidase homolog [Phalaenopsis equestris]
TRINITY_DN60611_c3_g1_TRINITY_DN60611_c3_g1_i1_g.159542_m.159542	-3.63915	0.000540735	0.00762194	XP_020694968.1 ethylene-responsive transcription factor 9-like [Dendrobium catenatum]
TRINITY_DN50932_c4_g1_TRINITY_DN50932_c4_g1_i10_g.206296_m.206296	-3.63518	0.000258631	0.0047666	PKU66337.1 Laccase-14 [Dendrobium catenatum]
TRINITY_DN34949_c0_g1_TRINITY_DN34949_c0_g1_i2_g.237576_m.237576	-3.62975	9.34349e-05	0.00257856	AXY87664.1 transcription factor MYB78-like protein, partial [Cymbidium sinense]
TRINITY_DN60262_c3_g5_TRINITY_DN60262_c3_g5_i1_g.179398_m.179398	-3.62755	4.22442e-08	4.61663e-05	XP_020697984.1 omega-3 fatty acid desaturase, chloroplastic [Dendrobium catenatum]
TRINITY_DN62871_c2_g1_TRINITY_DN62871_c2_g1_i1_g.145868_m.145868	-3.62681	0.00137113	0.0141528	XP_020690668.1 protein SINE1 [Dendrobium catenatum]
TRINITY_DN50965_c0_g1_TRINITY_DN50965_c0_g1_i2_g.206517_m.206517	-3.62658	0.000150576	0.00338182	0
TRINITY_DN60262_c3_g5_TRINITY_DN60262_c3_g5_i5_g.179405_m.179405	-3.6265	1.87833e-07	0.000110699	XP_020697984.1 omega-3 fatty acid desaturase, chloroplastic [Dendrobium catenatum]
TRINITY_DN49705_c0_g1_TRINITY_DN49705_c0_g1_i1_g.64204_m.64204	-3.62387	0.000352529	0.00579094	XP_020682896.1 protein UPSTREAM OF FLC [Dendrobium catenatum]
TRINITY_DN55510_c0_g2_TRINITY_DN55510_c0_g2_i1_g.192097_m.192097	-3.62247	0.000444664	0.00670757	XP_020687024.1 cytochrome P450 71A1-like [Dendrobium catenatum]
TRINITY_DN48751_c0_g1_TRINITY_DN48751_c0_g1_i1_g.8416_m.8416	-3.62057	0.00117082	0.0127673	XP_020592337.1 pathogenesis-related genes transcriptional activator PTI5-like [Phalaenopsis equestris]
TRINITY_DN46683_c0_g3_TRINITY_DN46683_c0_g3_i1_g.68970_m.68970	-3.62047	6.67225e-05	0.00210212	tr|A0A2P2NL07|A0A2P2NL07_RHIMU PI-PLC X domain-containing protein At5g67130-like OS=Rhizophora mucronata OX=61149 PE=4 SV=1
TRINITY_DN46440_c0_g1_TRINITY_DN46440_c0_g1_i2_g.91458_m.91458	-3.61935	1.78241e-05	0.000996954	XP_020592092.1 serine/threonine-protein kinase OXI1-like [Phalaenopsis equestris]
TRINITY_DN53987_c7_g1_TRINITY_DN53987_c7_g1_i5_g.26737_m.26737	-3.6186	0.00492937	0.0348957	0
TRINITY_DN59541_c2_g5_TRINITY_DN59541_c2_g5_i1_g.208011_m.208011	-3.61717	2.04445e-05	0.00106871	tr|A0A287PGB4|A0A287PGB4_HORVV Protein DETOXIFICATION OS=Hordeum vulgare subsp. vulgare OX=112509 PE=3 SV=1
TRINITY_DN50379_c0_g1_TRINITY_DN50379_c0_g1_i2_g.195265_m.195265	-3.61671	0.00391767	0.0295777	tr|A0A2I0WQC1|A0A2I0WQC1_9ASPA Protein P21 OS=Dendrobium catenatum OX=906689 GN=MA16_Dca005691 PE=4 SV=1
TRINITY_DN58570_c10_g7_TRINITY_DN58570_c10_g7_i5_g.211818_m.211818	-3.61484	0.000244138	0.00458034	XP_020573301.1 receptor-like cytosolic serine/threonine-protein kinase RBK1 [Phalaenopsis equestris]
TRINITY_DN56600_c0_g2_TRINITY_DN56600_c0_g2_i5_g.201882_m.201882	-3.6128	2.49354e-05	0.00120611	XP_020688014.1 uncharacterized protein LOC110103577 [Dendrobium catenatum]
TRINITY_DN62889_c2_g2_TRINITY_DN62889_c2_g2_i10_g.146555_m.146555	-3.60969	4.05496e-05	0.00156865	XP_020705693.2 probable 2-oxoglutarate-dependent dioxygenase At5g05600 [Dendrobium catenatum]
TRINITY_DN39809_c0_g1_TRINITY_DN39809_c0_g1_i1_g.81937_m.81937	-3.60938	0.000747772	0.0094066	XP_015872670.1 probable WRKY transcription factor 72 [Ziziphus jujuba]	WRKY72
TRINITY_DN56997_c1_g3_TRINITY_DN56997_c1_g3_i3_g.238827_m.238827	-3.6073	4.12823e-05	0.00158279	0
TRINITY_DN62486_c0_g1_TRINITY_DN62486_c0_g1_i3_g.193445_m.193445	-3.60611	0.000123098	0.0030125	XP_020684085.1 uncharacterized protein LOC110100770 [Dendrobium catenatum]
TRINITY_DN62142_c3_g4_TRINITY_DN62142_c3_g4_i1_g.196734_m.196734	-3.59556	0.000890047	0.010576	QEG03179.1 chaperone protein DnaJ-like isoform X5 [Cymbidium ensifolium]
TRINITY_DN46834_c0_g1_TRINITY_DN46834_c0_g1_i2_g.225039_m.225039	-3.59117	2.71595e-05	0.00127319	XP_020697279.2 glucan endo-1,3-beta-glucosidase-like, partial [Dendrobium catenatum]
TRINITY_DN62398_c1_g1_TRINITY_DN62398_c1_g1_i10_g.67336_m.67336	-3.58943	4.6214e-06	0.000525647	XP_027186352.1 ABC transporter G family member 36-like [Cicer arietinum]
TRINITY_DN53978_c0_g2_TRINITY_DN53978_c0_g2_i1_g.26520_m.26520	-3.5894	1.05869e-07	7.98128e-05	XP_020675939.2 CBS domain-containing protein CBSX5-like, partial [Dendrobium catenatum]
TRINITY_DN53520_c0_g1_TRINITY_DN53520_c0_g1_i2_g.29341_m.29341	-3.58896	0.00319047	0.0255201	XP_020590202.1 uncharacterized protein LOC110031374 [Phalaenopsis equestris]
TRINITY_DN60995_c1_g2_TRINITY_DN60995_c1_g2_i1_g.139080_m.139080	-3.58736	0.00498488	0.0351535	XP_020705511.1 zinc finger protein 1 [Dendrobium catenatum]
TRINITY_DN61790_c3_g2_TRINITY_DN61790_c3_g2_i2_g.188826_m.188826	-3.58399	0.000383315	0.00610981	tr|A0A5K1FR46|A0A5K1FR46_9MAGN NIR_SIR domain-containing protein (Fragment) OS=Nymphaea colorata OX=210225 GN=NYM_LOCUS25589 PE=4 SV=1
TRINITY_DN58550_c0_g2_TRINITY_DN58550_c0_g2_i6_g.212564_m.212564	-3.5836	0.000336212	0.00563918	XP_031265360.1 lysM domain receptor-like kinase 3, partial [Pistacia vera]
TRINITY_DN48530_c0_g2_TRINITY_DN48530_c0_g2_i2_g.28632_m.28632	-3.5812	0.00121473	0.0130903	0
TRINITY_DN60932_c1_g1_TRINITY_DN60932_c1_g1_i1_g.140126_m.140126	-3.57671	0.0063479	0.0419939	XP_015872396.2 linoleate 9S-lipoxygenase 1-like, partial [Ziziphus jujuba]
TRINITY_DN55838_c1_g1_TRINITY_DN55838_c1_g1_i1_g.143140_m.143140	-3.57643	1.23978e-08	3.94149e-05	XP_020684026.1 WRKY transcription factor 22 [Dendrobium catenatum]	WRKY22
TRINITY_DN42804_c0_g1_TRINITY_DN42804_c0_g1_i1_g.199764_m.199764	-3.57474	0.000583328	0.00798131	PKU66449.1 Phospholipid-transporting ATPase 1 [Dendrobium catenatum]
TRINITY_DN59082_c3_g2_TRINITY_DN59082_c3_g2_i4_g.37816_m.37816	-3.57422	5.84288e-06	0.000590554	PKU86840.1 Beta-1,3-galactosyltransferase 7 [Dendrobium catenatum]
TRINITY_DN53342_c0_g3_TRINITY_DN53342_c0_g3_i1_g.156226_m.156226	-3.57333	4.8745e-05	0.00174837	tr|A0A2I0WGL2|A0A2I0WGL2_9ASPA Phospholipase A1-Igamma2, chloroplastic OS=Dendrobium catenatum OX=906689 GN=MA16_Dca004973 PE=4 SV=1
TRINITY_DN53342_c0_g3_TRINITY_DN53342_c0_g3_i2_g.156229_m.156229	-3.57068	2.21853e-05	0.0011237	XP_020594663.1 uncharacterized protein LOC110034760 [Phalaenopsis equestris]
TRINITY_DN53400_c0_g1_TRINITY_DN53400_c0_g1_i1_g.137685_m.137685	-3.56909	0.000106465	0.00277647	XP_020680786.1 heptahelical transmembrane protein 4 [Dendrobium catenatum]
TRINITY_DN22317_c0_g1_TRINITY_DN22317_c0_g1_i1_g.40217_m.40217	-3.56687	6.05588e-06	0.000598343	XP_020680977.1 ethylene-responsive transcription factor ERF113 [Dendrobium catenatum]
TRINITY_DN61465_c1_g2_TRINITY_DN61465_c1_g2_i6_g.249691_m.249691	-3.55653	0.000657305	0.00862861	PKU65927.1 Beta-glucosidase 12 [Dendrobium catenatum]
TRINITY_DN15530_c0_g1_TRINITY_DN15530_c0_g1_i1_g.54486_m.54486	-3.55553	0.00735094	0.0466297	XP_020688793.1 pathogen-related protein-like isoform X1 [Dendrobium catenatum]
TRINITY_DN56538_c0_g1_TRINITY_DN56538_c0_g1_i1_g.53628_m.53628	-3.54714	6.21901e-06	0.000602451	XP_020691952.1 uncharacterized protein LOC110106393 [Dendrobium catenatum]
TRINITY_DN54854_c1_g2_TRINITY_DN54854_c1_g2_i1_g.150387_m.150387	-3.54654	0.00122711	0.0131636	XP_020688168.1 trehalose-phosphate phosphatase A-like, partial [Dendrobium catenatum]
TRINITY_DN116990_c0_g1_TRINITY_DN116990_c0_g1_i1_g.1565_m.1565	-3.54585	0.00403507	0.0302617	XP_018384531.1 ubiquitin-40S ribosomal protein S31 fusion protein [Alternaria alternata]
TRINITY_DN30593_c0_g2_TRINITY_DN30593_c0_g2_i1_g.105084_m.105084	-3.54385	0.00781955	0.048823	PKA53475.1 Mitogen-activated protein kinase kinase kinase ANP1 [Apostasia shenzhenica]
TRINITY_DN60424_c5_g4_TRINITY_DN60424_c5_g4_i10_g.218850_m.218850	-3.54157	0.00076359	0.00954064	tr|A0A6N2KJ66|A0A6N2KJ66_SALVM Uncharacterized protein OS=Salix viminalis OX=40686 GN=SVIM_LOCUS96070 PE=4 SV=1
TRINITY_DN61187_c3_g1_TRINITY_DN61187_c3_g1_i2_g.10475_m.10475	-3.54076	1.10161e-07	7.98128e-05	XP_020593167.1 LOW QUALITY PROTEIN: cysteine-rich receptor-like protein kinase 42 [Phalaenopsis equestris]
TRINITY_DN47967_c0_g2_TRINITY_DN47967_c0_g2_i1_g.132280_m.132280	-3.54073	3.19673e-05	0.00136666	XP_020683688.1 uncharacterized protein LOC110100501 [Dendrobium catenatum]
TRINITY_DN131420_c0_g1_TRINITY_DN131420_c0_g1_i1_g.2787_m.2787	-3.53838	0.00396702	0.0298602	XP_020684933.1 probable 2-oxoglutarate-dependent dioxygenase At5g05600 [Dendrobium catenatum]
TRINITY_DN61732_c0_g4_TRINITY_DN61732_c0_g4_i1_g.188543_m.188543	-3.53469	0.00120923	0.0130562	sp|P51086|CHS4_TRISU Chalcone synthase 4 (Fragment) OS=Trifolium subterraneum OX=3900 GN=CHS4 PE=2 SV=1
TRINITY_DN61790_c3_g2_TRINITY_DN61790_c3_g2_i1_g.188820_m.188820	-3.53441	0.000693925	0.00896132	XP_020672782.1 ferredoxin--nitrite reductase, chloroplastic [Dendrobium catenatum]
TRINITY_DN45540_c0_g1_TRINITY_DN45540_c0_g1_i1_g.27368_m.27368	-3.53229	1.84302e-06	0.000315267	XP_020682378.1 cinnamoyl-CoA reductase-like SNL6 isoform X2 [Dendrobium catenatum]
TRINITY_DN58197_c6_g1_TRINITY_DN58197_c6_g1_i3_g.97915_m.97915	-3.52551	0.000111772	0.00284481	XP_026663791.1 carbonic anhydrase 2 [Phoenix dactylifera]
TRINITY_DN115943_c0_g1_TRINITY_DN115943_c0_g1_i1_g.7439_m.7439	-3.52396	8.00174e-06	0.000671052	sp|Q9LTA2|AHL17_ARATH AT-hook motif nuclear-localized protein 17 OS=Arabidopsis thaliana OX=3702 GN=AHL17 PE=2 SV=1
TRINITY_DN62092_c1_g11_TRINITY_DN62092_c1_g11_i1_g.33073_m.33073	-3.52349	0.000121608	0.00298648	OAY85519.1 Arabinogalactan peptide 20 [Ananas comosus]
TRINITY_DN2712_c0_g1_TRINITY_DN2712_c0_g1_i1_g.109484_m.109484	-3.5214	3.9496e-07	0.00015847	tr|A0A2I0XI63|A0A2I0XI63_9ASPA Uncharacterized protein OS=Dendrobium catenatum OX=906689 GN=MA16_Dca022870 PE=4 SV=1
TRINITY_DN57081_c5_g8_TRINITY_DN57081_c5_g8_i13_g.134309_m.134309	-3.51923	1.23834e-05	0.000850807	tr|A0A2I0WLE7|A0A2I0WLE7_9ASPA Thioredoxin-like protein AAED1, chloroplastic OS=Dendrobium catenatum OX=906689 GN=MA16_Dca001087 PE=4 SV=1
TRINITY_DN45823_c0_g1_TRINITY_DN45823_c0_g1_i1_g.215064_m.215064	-3.51472	0.000433405	0.00661528	XP_020700396.1 glucan endo-1,3-beta-glucosidase 7 [Dendrobium catenatum]
TRINITY_DN149355_c0_g1_TRINITY_DN149355_c0_g1_i1_g.2420_m.2420	-3.51454	6.43082e-06	0.000604959	XP_020572075.1 uncharacterized protein LOC110018936 [Phalaenopsis equestris]
TRINITY_DN49345_c0_g2_TRINITY_DN49345_c0_g2_i1_g.136747_m.136747	-3.51047	0.00268209	0.0225904	XP_018391802.1 heat shock protein 90 [Alternaria alternata]
TRINITY_DN46834_c0_g1_TRINITY_DN46834_c0_g1_i1_g.225037_m.225037	-3.50805	6.80996e-05	0.00212718	XP_020679825.1 glucan endo-1,3-beta-glucosidase-like [Dendrobium catenatum]
TRINITY_DN40815_c0_g1_TRINITY_DN40815_c0_g1_i1_g.240331_m.240331	-3.50134	0.00582706	0.0395404	XP_020703551.2 protein EXORDIUM-like [Dendrobium catenatum]
TRINITY_DN59888_c0_g1_TRINITY_DN59888_c0_g1_i15_g.61906_m.61906	-3.49485	3.42721e-05	0.0014167	XP_020690611.1 uncharacterized protein C24B11.05 [Dendrobium catenatum]
TRINITY_DN61399_c1_g3_TRINITY_DN61399_c1_g3_i3_g.72780_m.72780	-3.49141	3.05995e-05	0.00133762	XP_020673919.1 cyanidin 3-O-rutinoside 5-O-glucosyltransferase-like [Dendrobium catenatum]
TRINITY_DN59159_c5_g2_TRINITY_DN59159_c5_g2_i1_g.15898_m.15898	-3.49008	5.14795e-06	0.000548435	XP_028549767.1 PAN domain-containing protein At5g03700 [Dendrobium catenatum]
TRINITY_DN48959_c0_g1_TRINITY_DN48959_c0_g1_i4_g.25249_m.25249	-3.48613	3.94125e-06	0.000481574	XP_020593423.1 serine/threonine-protein kinase RIPK-like [Phalaenopsis equestris]
TRINITY_DN49726_c0_g1_TRINITY_DN49726_c0_g1_i2_g.64236_m.64236	-3.48557	0.000382957	0.00610689	AXY87678.1 transcription factor MYB6-like protein [Cymbidium sinense]
TRINITY_DN61680_c0_g5_TRINITY_DN61680_c0_g5_i6_g.168397_m.168397	-3.48508	0.00015745	0.00345874	XP_020596018.1 cyanogenic beta-glucosidase-like, partial [Phalaenopsis equestris]
TRINITY_DN56600_c0_g2_TRINITY_DN56600_c0_g2_i2_g.201880_m.201880	-3.4831	0.000398591	0.00629021	XP_020688014.1 uncharacterized protein LOC110103577 [Dendrobium catenatum]
TRINITY_DN56824_c0_g2_TRINITY_DN56824_c0_g2_i10_g.101453_m.101453	-3.48097	7.34231e-05	0.00224841	XP_020678682.1 uncharacterized protein C24B11.05 [Dendrobium catenatum]
TRINITY_DN32466_c0_g2_TRINITY_DN32466_c0_g2_i1_g.74713_m.74713	-3.4807	0.000266911	0.00485143	XP_020682168.1 ethylene-responsive transcription factor ERF061-like [Dendrobium catenatum]
TRINITY_DN47361_c0_g1_TRINITY_DN47361_c0_g1_i1_g.244640_m.244640	-3.48021	0.00120623	0.0130315	XP_020595473.1 uncharacterized protein LOC110035566 [Phalaenopsis equestris]
TRINITY_DN44992_c0_g2_TRINITY_DN44992_c0_g2_i1_g.252346_m.252346	-3.47957	0.00241955	0.0209753	XP_022873578.1 TOM1-like protein 6 isoform X2 [Olea europaea var. sylvestris]
TRINITY_DN36099_c0_g1_TRINITY_DN36099_c0_g1_i3_g.227619_m.227619	-3.4789	5.0165e-08	5.18707e-05	XP_020696316.1 uncharacterized protein LOC110109547 [Dendrobium catenatum]
TRINITY_DN29098_c0_g2_TRINITY_DN29098_c0_g2_i1_g.90524_m.90524	-3.47887	0.0012309	0.0131961	tr|A0A6A4LWS0|A0A6A4LWS0_9ERIC GST C-terminal domain-containing protein (Fragment) OS=Rhododendron williamsianum OX=262921 GN=C3L33_02589 PE=4 SV=1
TRINITY_DN42110_c0_g2_TRINITY_DN42110_c0_g2_i1_g.200141_m.200141	-3.47843	1.05578e-05	0.000772841	XP_028556303.1 aconitate hydratase 3, mitochondrial-like isoform X1 [Dendrobium catenatum]
TRINITY_DN56138_c1_g4_TRINITY_DN56138_c1_g4_i1_g.199245_m.199245	-3.47536	1.87371e-06	0.000315267	XP_020687553.1 protein trichome birefringence-like 37 [Dendrobium catenatum]
TRINITY_DN57832_c2_g1_TRINITY_DN57832_c2_g1_i2_g.45078_m.45078	-3.47406	1.13954e-06	0.000271547	tr|A0A2I0VXV7|A0A2I0VXV7_9ASPA Isoflavone 2'-hydroxylase OS=Dendrobium catenatum OX=906689 GN=CYP81E1 PE=3 SV=1
TRINITY_DN60262_c3_g5_TRINITY_DN60262_c3_g5_i7_g.179408_m.179408	-3.47123	2.73569e-08	4.61663e-05	XP_020697984.1 omega-3 fatty acid desaturase, chloroplastic [Dendrobium catenatum]
TRINITY_DN64449_c0_g1_TRINITY_DN64449_c0_g1_i1_g.173368_m.173368	-3.46729	0.000466654	0.00689745	XP_020695865.1 tryptophan synthase alpha chain-like isoform X2 [Dendrobium catenatum]
TRINITY_DN62486_c0_g1_TRINITY_DN62486_c0_g1_i2_g.193443_m.193443	-3.46219	2.47233e-05	0.00119917	tr|A0A2I0BDC2|A0A2I0BDC2_9ASPA Uncharacterized protein OS=Apostasia shenzhenica OX=1088818 GN=AXF42_Ash017315 PE=4 SV=1
TRINITY_DN89789_c0_g1_TRINITY_DN89789_c0_g1_i1_g.241870_m.241870	-3.46169	0.00372807	0.0285721	XP_020691746.2 expansin-like B1 [Dendrobium catenatum]
TRINITY_DN59999_c2_g1_TRINITY_DN59999_c2_g1_i1_g.226743_m.226743	-3.45975	9.29066e-06	0.000723642	ONL93423.1 Aconitate hydratase 1 [Zea mays]
TRINITY_DN53520_c0_g1_TRINITY_DN53520_c0_g1_i4_g.29342_m.29342	-3.45908	0.00266175	0.0224515	XP_020590202.1 uncharacterized protein LOC110031374 [Phalaenopsis equestris]
TRINITY_DN55040_c0_g1_TRINITY_DN55040_c0_g1_i2_g.100001_m.100001	-3.45875	0.000161543	0.0035089	XP_020678749.1 peroxidase P7 [Dendrobium catenatum]
TRINITY_DN55232_c0_g3_TRINITY_DN55232_c0_g3_i1_g.30022_m.30022	-3.45628	0.000107404	0.00278343	PKU73310.1 Glutamate dehydrogenase 2 [Dendrobium catenatum]
TRINITY_DN61092_c1_g7_TRINITY_DN61092_c1_g7_i1_g.228120_m.228120	-3.45434	0.00702304	0.0451642	tr|A0A1U7YR75|A0A1U7YR75_NICSY pleiotropic drug resistance protein 1-like OS=Nicotiana sylvestris OX=4096 GN=LOC104247414 PE=4 SV=1
TRINITY_DN55232_c0_g3_TRINITY_DN55232_c0_g3_i2_g.30023_m.30023	-3.45385	7.04456e-05	0.00218207	XP_020686576.1 LOW QUALITY PROTEIN: glutamate dehydrogenase 2-like [Dendrobium catenatum]
TRINITY_DN60202_c0_g3_TRINITY_DN60202_c0_g3_i12_g.179269_m.179269	-3.45067	0.00117957	0.0128188	tr|A0A3N7FHW1|A0A3N7FHW1_POPTR CBFD_NFYB_HMF domain-containing protein OS=Populus trichocarpa OX=3694 GN=POPTR_009G022000 PE=4 SV=1
TRINITY_DN51779_c1_g2_TRINITY_DN51779_c1_g2_i3_g.81319_m.81319	-3.44842	0.000453509	0.00678634	XP_020595923.1 receptor-like protein kinase HAIKU2 [Phalaenopsis equestris]
TRINITY_DN58775_c0_g1_TRINITY_DN58775_c0_g1_i1_g.204623_m.204623	-3.44541	0.000147662	0.00335318	tr|A0A2H4A018|A0A2H4A018_PHODC probable WRKY transcription factor 72 isoform X2 OS=Phoenix dactylifera OX=42345 GN=LOC103721327 PE=4 SV=1	WRKY72
TRINITY_DN46937_c1_g1_TRINITY_DN46937_c1_g1_i3_g.76908_m.76908	-3.44342	0.00129771	0.0136499	XP_020578497.1 gamma-glutamylcyclotransferase 2-1-like [Phalaenopsis equestris]
TRINITY_DN59541_c2_g4_TRINITY_DN59541_c2_g4_i1_g.207957_m.207957	-3.44306	1.11586e-05	0.000791533	tr|A0A287PGB4|A0A287PGB4_HORVV Protein DETOXIFICATION OS=Hordeum vulgare subsp. vulgare OX=112509 PE=3 SV=1
TRINITY_DN44992_c0_g2_TRINITY_DN44992_c0_g2_i2_g.252347_m.252347	-3.43857	0.000356249	0.00583257	KAF5205085.1 target of Myb protein 1-like, partial [Thalictrum thalictroides]
TRINITY_DN15331_c0_g1_TRINITY_DN15331_c0_g1_i1_g.45955_m.45955	-3.43746	8.72868e-06	0.000703343	PKI49491.1 hypothetical protein CRG98_030108 [Punica granatum]
TRINITY_DN61399_c1_g3_TRINITY_DN61399_c1_g3_i4_g.72781_m.72781	-3.43538	6.7341e-06	0.000610099	XP_020673919.1 cyanidin 3-O-rutinoside 5-O-glucosyltransferase-like [Dendrobium catenatum]
TRINITY_DN60261_c3_g2_TRINITY_DN60261_c3_g2_i5_g.179924_m.179924	-3.43389	3.47275e-06	0.000444856	XP_020699896.1 isoflavone 2'-hydroxylase-like [Dendrobium catenatum]
TRINITY_DN60261_c4_g1_TRINITY_DN60261_c4_g1_i5_g.179932_m.179932	-3.43262	7.45812e-05	0.00226798	XP_034896858.1 cytochrome P450 81Q32-like [Populus alba]
TRINITY_DN59995_c4_g2_TRINITY_DN59995_c4_g2_i10_g.225504_m.225504	-3.4293	2.40003e-06	0.000366512	XP_020695319.2 acyl transferase 5 [Dendrobium catenatum]
TRINITY_DN27533_c0_g1_TRINITY_DN27533_c0_g1_i1_g.74520_m.74520	-3.42875	0.000495099	0.00717831	XP_020686974.1 U-box domain-containing protein 21-like [Dendrobium catenatum]
TRINITY_DN43120_c0_g2_TRINITY_DN43120_c0_g2_i1_g.145080_m.145080	-3.42505	5.08974e-05	0.00177712	XP_020688396.1 golgin subfamily A member 6-like protein 1 [Dendrobium catenatum]
TRINITY_DN39692_c0_g1_TRINITY_DN39692_c0_g1_i1_g.115335_m.115335	-3.42394	0.000100905	0.00268347	XP_020585327.1 myb family transcription factor EFM-like [Phalaenopsis equestris]
TRINITY_DN45540_c0_g3_TRINITY_DN45540_c0_g3_i1_g.27372_m.27372	-3.42378	6.58829e-06	0.000604959	XP_009590172.1 cinnamoyl-CoA reductase 2-like [Nicotiana tomentosiformis]
TRINITY_DN55040_c0_g1_TRINITY_DN55040_c0_g1_i6_g.100009_m.100009	-3.42303	3.76394e-05	0.00148064	XP_020678749.1 peroxidase P7 [Dendrobium catenatum]
TRINITY_DN14869_c0_g1_TRINITY_DN14869_c0_g1_i1_g.141198_m.141198	-3.4218	0.000301286	0.00524976	XP_020688211.1 protein PHLOEM PROTEIN 2-LIKE A2 isoform X1 [Dendrobium catenatum]
TRINITY_DN51083_c0_g1_TRINITY_DN51083_c0_g1_i1_g.68638_m.68638	-3.42066	7.59436e-06	0.000657382	XP_020677481.1 uncharacterized protein LOC110096056 [Dendrobium catenatum]
TRINITY_DN60424_c5_g4_TRINITY_DN60424_c5_g4_i15_g.218863_m.218863	-3.42029	0.000865553	0.0103947	XP_020696380.1 TOM1-like protein 6 [Dendrobium catenatum]
TRINITY_DN54205_c0_g1_TRINITY_DN54205_c0_g1_i1_g.214644_m.214644	-3.42015	1.50719e-05	0.000912797	XP_020583778.1 dirigent protein 22-like [Phalaenopsis equestris]
TRINITY_DN25179_c0_g1_TRINITY_DN25179_c0_g1_i1_g.181683_m.181683	-3.41857	0.0069086	0.0445758	XP_028557215.1 CASP-like protein 1D1 [Dendrobium catenatum]
TRINITY_DN121082_c0_g1_TRINITY_DN121082_c0_g1_i1_g.2164_m.2164	-3.41735	0.000247559	0.00462962	XP_020578692.1 uncharacterized protein LOC110023553 [Phalaenopsis equestris]
TRINITY_DN58478_c2_g6_TRINITY_DN58478_c2_g6_i3_g.176739_m.176739	-3.4163	2.72812e-05	0.00127579	XP_020579425.1 methionine gamma-lyase [Phalaenopsis equestris]
TRINITY_DN59408_c4_g6_TRINITY_DN59408_c4_g6_i9_g.120974_m.120974	-3.41228	0.000840519	0.0102026	XP_020678040.1 uncharacterized protein LOC110096430 [Dendrobium catenatum]
TRINITY_DN59803_c0_g2_TRINITY_DN59803_c0_g2_i2_g.61821_m.61821	-3.41058	0.000395733	0.00625924	XP_020703842.1 late embryogenesis abundant protein Lea14-A [Dendrobium catenatum]
TRINITY_DN55676_c1_g2_TRINITY_DN55676_c1_g2_i2_g.236546_m.236546	-3.41033	0.000670752	0.00874365	XP_020270496.1 nudix hydrolase 17, mitochondrial-like [Asparagus officinalis]
TRINITY_DN46990_c0_g1_TRINITY_DN46990_c0_g1_i3_g.76955_m.76955	-3.40846	0.000576888	0.00793328	XP_020600308.1 UDP-glycosyltransferase 73E1-like [Phalaenopsis equestris]
TRINITY_DN36119_c0_g1_TRINITY_DN36119_c0_g1_i1_g.107706_m.107706	-3.40535	0.00255199	0.0218045	XP_020578539.1 metalloendoproteinase 2-MMP-like [Phalaenopsis equestris]
TRINITY_DN59282_c7_g1_TRINITY_DN59282_c7_g1_i3_g.222391_m.222391	-3.40236	1.53699e-05	0.000921758	ONM58762.1 Calcium-dependent protein kinase 7 [Zea mays]
TRINITY_DN51916_c0_g2_TRINITY_DN51916_c0_g2_i3_g.78128_m.78128	-3.40097	6.62597e-07	0.00020689	PKU62470.1 ATP-citrate synthase alpha chain protein 3 [Dendrobium catenatum]
TRINITY_DN54991_c0_g4_TRINITY_DN54991_c0_g4_i1_g.172866_m.172866	-3.40005	4.89305e-06	0.000538217	AMM43122.1 LRR-RLK [Vernicia montana]
TRINITY_DN6433_c0_g1_TRINITY_DN6433_c0_g1_i1_g.25916_m.25916	-3.39587	0.00182525	0.0171588	tr|A0A1D1Z9Z5|A0A1D1Z9Z5_9ARAE Casein kinase I isoform gamma-2 (Fragment) OS=Anthurium amnicola OX=1678845 GN=Csnk1g2 PE=4 SV=1
TRINITY_DN61732_c0_g4_TRINITY_DN61732_c0_g4_i1_g.188544_m.188544	-3.39333	0.00129015	0.0136061	0
TRINITY_DN50345_c0_g2_TRINITY_DN50345_c0_g2_i1_g.195424_m.195424	-3.39315	1.68378e-05	0.000964788	XP_020705399.1 zinc finger protein STOP1 homolog isoform X1 [Dendrobium catenatum]
TRINITY_DN59888_c0_g1_TRINITY_DN59888_c0_g1_i13_g.61903_m.61903	-3.39285	8.71309e-05	0.00246495	XP_020690611.1 uncharacterized protein C24B11.05 [Dendrobium catenatum]
TRINITY_DN46683_c0_g3_TRINITY_DN46683_c0_g3_i1_g.68969_m.68969	-3.39233	0.00029683	0.00520844	tr|A0A2H9ZXJ6|A0A2H9ZXJ6_9ASPA PI-PLC X domain-containing protein OS=Apostasia shenzhenica OX=1088818 GN=AXF42_Ash016344 PE=4 SV=1
TRINITY_DN41723_c0_g1_TRINITY_DN41723_c0_g1_i1_g.19356_m.19356	-3.38975	0.000149479	0.00337907	tr|A0A2I0ASK2|A0A2I0ASK2_9ASPA Methyltransf_25 domain-containing protein OS=Apostasia shenzhenica OX=1088818 GN=AXF42_Ash008818 PE=4 SV=1
TRINITY_DN54579_c0_g1_TRINITY_DN54579_c0_g1_i1_g.163669_m.163669	-3.3894	5.37799e-05	0.00183645	tr|A0A5B7C7T0|A0A5B7C7T0_DAVIN ANK_REP_REGION domain-containing protein OS=Davidia involucrata OX=16924 GN=Din_046449 PE=4 SV=1
TRINITY_DN45000_c0_g4_TRINITY_DN45000_c0_g4_i1_g.202934_m.202934	-3.38852	2.77355e-06	0.000399151	XP_023911718.1 ABC transporter G family member 53-like [Quercus suber]
TRINITY_DN50379_c0_g1_TRINITY_DN50379_c0_g1_i1_g.195264_m.195264	-3.38838	0.000541286	0.00762357	XP_020673163.1 protein P21-like [Dendrobium catenatum]
TRINITY_DN51181_c0_g1_TRINITY_DN51181_c0_g1_i12_g.130266_m.130266	-3.3883	9.28569e-05	0.00256703	XP_021725605.1 LOW QUALITY PROTEIN: probable serine/threonine-protein kinase DDB_G0276461 [Chenopodium quinoa]
TRINITY_DN46527_c0_g1_TRINITY_DN46527_c0_g1_i2_g.161425_m.161425	-3.38752	0.00491294	0.0348076	XP_028551774.1 G-type lectin S-receptor-like serine/threonine-protein kinase LECRK3 [Dendrobium catenatum]
TRINITY_DN44006_c0_g2_TRINITY_DN44006_c0_g2_i1_g.31588_m.31588	-3.3872	0.00113773	0.0125079	XP_020681411.1 E3 ubiquitin-protein ligase ATL6 [Dendrobium catenatum]
TRINITY_DN56387_c0_g1_TRINITY_DN56387_c0_g1_i5_g.113868_m.113868	-3.38098	0.00553564	0.0380702	XP_020688144.1 chitinase 2-like [Dendrobium catenatum]
TRINITY_DN60888_c8_g1_TRINITY_DN60888_c8_g1_i3_g.151280_m.151280	-3.38059	0.00500449	0.0352603	XP_020674179.1 BURP domain-containing protein 5-like [Dendrobium catenatum]
TRINITY_DN60424_c5_g4_TRINITY_DN60424_c5_g4_i14_g.218860_m.218860	-3.37935	0.00177766	0.0168382	XP_020696380.1 TOM1-like protein 6 [Dendrobium catenatum]
TRINITY_DN62319_c1_g5_TRINITY_DN62319_c1_g5_i12_g.65769_m.65769	-3.37396	3.89102e-08	4.61663e-05	XP_020703360.1 G-type lectin S-receptor-like serine/threonine-protein kinase LECRK3 [Dendrobium catenatum]
TRINITY_DN57521_c0_g1_TRINITY_DN57521_c0_g1_i4_g.103451_m.103451	-3.37242	0.000647761	0.00853215	XP_020677616.1 protein ALP1-like [Dendrobium catenatum]
TRINITY_DN62669_c0_g1_TRINITY_DN62669_c0_g1_i5_g.148156_m.148156	-3.36881	0.00440828	0.0322312	XP_020672421.1 L10-interacting MYB domain-containing protein-like [Dendrobium catenatum]
TRINITY_DN134294_c0_g1_TRINITY_DN134294_c0_g1_i1_g.2445_m.2445	-3.36529	0.000316155	0.00543305	KAF2311753.1 hypothetical protein GH714_026514 [Hevea brasiliensis]
TRINITY_DN57542_c4_g1_TRINITY_DN57542_c4_g1_i1_g.104378_m.104378	-3.3643	1.10331e-05	0.000791448	sp|Q69KJ0|RTL3_ORYSJ Ribonuclease 3-like protein 3 OS=Oryza sativa subsp. japonica OX=39947 GN=Os06g0358800 PE=2 SV=1
TRINITY_DN56824_c0_g2_TRINITY_DN56824_c0_g2_i2_g.101438_m.101438	-3.36339	9.54741e-05	0.00259429	XP_020678682.1 uncharacterized protein C24B11.05 [Dendrobium catenatum]
TRINITY_DN51916_c0_g2_TRINITY_DN51916_c0_g2_i4_g.78130_m.78130	-3.36172	9.4745e-07	0.00025101	XP_020684776.1 ATP-citrate synthase alpha chain protein 2 [Dendrobium catenatum]
TRINITY_DN40129_c0_g1_TRINITY_DN40129_c0_g1_i2_g.45911_m.45911	-3.35976	3.39037e-06	0.000441781	XP_020598969.1 cytochrome c [Phalaenopsis equestris]
TRINITY_DN61364_c10_g1_TRINITY_DN61364_c10_g1_i2_g.72524_m.72524	-3.35672	7.47366e-05	0.00226838	XP_020688010.1 LOB domain-containing protein 39 [Dendrobium catenatum]
TRINITY_DN9543_c0_g2_TRINITY_DN9543_c0_g2_i1_g.101160_m.101160	-3.35601	5.17666e-05	0.00179241	XP_020694948.1 protein DETOXIFICATION 19 [Dendrobium catenatum]
TRINITY_DN62575_c0_g2_TRINITY_DN62575_c0_g2_i4_g.171412_m.171412	-3.35581	0.00099285	0.0113989	tr|A0A6G1FAQ9|A0A6G1FAQ9_9ORYZ Bulb-type lectin domain-containing protein OS=Oryza meyeriana var. granulata OX=110450 GN=E2562_021049 PE=4 SV=1
TRINITY_DN59551_c0_g2_TRINITY_DN59551_c0_g2_i1_g.206762_m.206762	-3.35227	0.000464765	0.00688408	XP_008780184.1 transcription factor MYB78-like [Phoenix dactylifera]
TRINITY_DN54989_c0_g1_TRINITY_DN54989_c0_g1_i3_g.172476_m.172476	-3.35106	0.00278889	0.0232325	XP_020686461.1 non-specific lipid-transfer protein-like protein At2g13820 [Dendrobium catenatum]
TRINITY_DN59888_c0_g1_TRINITY_DN59888_c0_g1_i21_g.61916_m.61916	-3.35098	9.05598e-05	0.00252147	XP_020690611.1 uncharacterized protein C24B11.05 [Dendrobium catenatum]
TRINITY_DN8820_c0_g1_TRINITY_DN8820_c0_g1_i1_g.109212_m.109212	-3.35079	6.06048e-05	0.00198076	RWR82968.1 isoflavone 2'-hydroxylase-like protein isoform X1 [Cinnamomum micranthum f. kanehirae]
TRINITY_DN58017_c0_g1_TRINITY_DN58017_c0_g1_i1_g.95550_m.95550	-3.34996	3.57592e-07	0.000152504	XP_020571219.1 protein NRT1/ PTR FAMILY 8.1-like [Phalaenopsis equestris]
TRINITY_DN152381_c0_g1_TRINITY_DN152381_c0_g1_i1_g.7855_m.7855	-3.34955	0.00145624	0.0147122	XP_020689720.1 PI-PLC X domain-containing protein At5g67130 [Dendrobium catenatum]
TRINITY_DN36655_c0_g2_TRINITY_DN36655_c0_g2_i1_g.181466_m.181466	-3.34595	0.000849836	0.0102694	XP_017698395.1 protein BPS1, chloroplastic-like isoform X2 [Phoenix dactylifera]
TRINITY_DN60261_c4_g1_TRINITY_DN60261_c4_g1_i1_g.179925_m.179925	-3.34503	4.08229e-05	0.001574	XP_020699911.1 cytochrome P450 81E8 [Dendrobium catenatum]
TRINITY_DN61205_c2_g1_TRINITY_DN61205_c2_g1_i1_g.187117_m.187117	-3.34366	1.02332e-05	0.000767954	XP_020576870.1 BTB/POZ and TAZ domain-containing protein 1-like [Phalaenopsis equestris]
TRINITY_DN49080_c1_g1_TRINITY_DN49080_c1_g1_i1_g.82432_m.82432	-3.34276	3.20103e-07	0.000139929	XP_020704806.1 uncharacterized protein LOC110115781 [Dendrobium catenatum]
TRINITY_DN49080_c1_g1_TRINITY_DN49080_c1_g1_i5_g.82440_m.82440	-3.34188	3.57052e-06	0.000449154	XP_020704806.1 uncharacterized protein LOC110115781 [Dendrobium catenatum]
TRINITY_DN152419_c0_g1_TRINITY_DN152419_c0_g1_i1_g.440_m.440	-3.34148	0.00318262	0.0254756	XP_020580983.1 probable calcium-binding protein CML30 [Phalaenopsis equestris]
TRINITY_DN57967_c3_g3_TRINITY_DN57967_c3_g3_i10_g.174998_m.174998	-3.34075	0.00312653	0.0251436	XP_020705529.1 L-ascorbate oxidase homolog [Dendrobium catenatum]
TRINITY_DN58105_c0_g2_TRINITY_DN58105_c0_g2_i1_g.98236_m.98236	-3.3362	0.000447024	0.00672382	XP_020689283.1 high-affinity nitrate transporter-activating protein 2.1-like [Dendrobium catenatum]
TRINITY_DN59541_c2_g3_TRINITY_DN59541_c2_g3_i1_g.207953_m.207953	-3.33534	2.88033e-05	0.00131246	XP_020698370.1 protein DETOXIFICATION 42 isoform X2 [Dendrobium catenatum]
TRINITY_DN98289_c0_g1_TRINITY_DN98289_c0_g1_i1_g.213857_m.213857	-3.33477	0.00139866	0.0143354	0
TRINITY_DN62830_c6_g8_TRINITY_DN62830_c6_g8_i1_g.146330_m.146330	-3.33421	0.00140655	0.0143826	XP_020675676.1 AAA-ATPase At2g46620-like [Dendrobium catenatum]
TRINITY_DN99903_c0_g1_TRINITY_DN99903_c0_g1_i1_g.107862_m.107862	-3.3297	1.36393e-05	0.000885129	XP_020588664.1 stress-response A/B barrel domain-containing protein HS1 [Phalaenopsis equestris]
TRINITY_DN64584_c0_g1_TRINITY_DN64584_c0_g1_i1_g.47952_m.47952	-3.32956	0.000427874	0.00655992	0
TRINITY_DN62904_c3_g1_TRINITY_DN62904_c3_g1_i2_g.239527_m.239527	-3.32731	0.000739182	0.00934222	tr|A0A2I0VAP4|A0A2I0VAP4_9ASPA SWIM-type domain-containing protein OS=Dendrobium catenatum OX=906689 GN=MA16_Dca028314 PE=4 SV=1
TRINITY_DN80847_c0_g1_TRINITY_DN80847_c0_g1_i1_g.203047_m.203047	-3.3268	3.13201e-05	0.00135546	XP_020677341.1 S-adenosylmethionine synthase 5-like [Dendrobium catenatum]
TRINITY_DN58550_c0_g2_TRINITY_DN58550_c0_g2_i13_g.212579_m.212579	-3.3255	0.00245967	0.0212283	sp|Q9LUT0|CARK1_ARATH Receptor-like cytoplasmic kinase 1 OS=Arabidopsis thaliana OX=3702 GN=CARK1 PE=1 SV=1
TRINITY_DN61187_c3_g1_TRINITY_DN61187_c3_g1_i3_g.10477_m.10477	-3.3239	0.000617245	0.00826404	PKA54668.1 Cysteine-rich receptor-like protein kinase 3 [Apostasia shenzhenica]
TRINITY_DN61529_c0_g2_TRINITY_DN61529_c0_g2_i2_g.231456_m.231456	-3.32383	1.46811e-06	0.000292509	XP_020695702.1 E3 ubiquitin-protein ligase WAV3-like [Dendrobium catenatum]
TRINITY_DN51916_c0_g2_TRINITY_DN51916_c0_g2_i1_g.78125_m.78125	-3.32288	2.17403e-07	0.000116966	GFB50618.1 ATP-citrate synthase alpha chain protein 1 [Tanacetum cinerariifolium]
TRINITY_DN60122_c0_g6_TRINITY_DN60122_c0_g6_i2_g.70780_m.70780	-3.32274	0.00222313	0.0198127	XP_008779838.1 ABC transporter G family member 36-like, partial [Phoenix dactylifera]
TRINITY_DN46808_c0_g1_TRINITY_DN46808_c0_g1_i2_g.225377_m.225377	-3.3226	8.56149e-05	0.0024423	XP_008787957.1 probable glycosyltransferase At5g03795 isoform X2 [Phoenix dactylifera]
TRINITY_DN17897_c0_g2_TRINITY_DN17897_c0_g2_i1_g.175405_m.175405	-3.32253	0.000961442	0.0111333	XP_028548330.1 receptor-like serine/threonine-protein kinase SD1-7 isoform X3 [Dendrobium catenatum]
TRINITY_DN57543_c12_g2_TRINITY_DN57543_c12_g2_i1_g.104086_m.104086	-3.31504	0.000292208	0.00515841	XP_015621569.1 RING finger and transmembrane domain-containing protein 2 [Oryza sativa Japonica Group]
TRINITY_DN58105_c0_g2_TRINITY_DN58105_c0_g2_i10_g.98245_m.98245	-3.31416	0.000380985	0.00609489	XP_020689283.1 high-affinity nitrate transporter-activating protein 2.1-like [Dendrobium catenatum]
TRINITY_DN60122_c0_g3_TRINITY_DN60122_c0_g3_i4_g.70773_m.70773	-3.31286	0.00127665	0.0135208	AEY84030.1 ABCG3, partial [Triticum aestivum]
TRINITY_DN23353_c0_g1_TRINITY_DN23353_c0_g1_i1_g.249011_m.249011	-3.31262	7.78729e-07	0.000225066	XP_020705353.1 probable calcium-binding protein CML30 [Dendrobium catenatum]
TRINITY_DN22733_c0_g2_TRINITY_DN22733_c0_g2_i1_g.19070_m.19070	-3.31118	3.5492e-05	0.00144039	ACO35360.1 phosphofructokinase, partial [Elaeis oleifera]
TRINITY_DN48357_c0_g1_TRINITY_DN48357_c0_g1_i1_g.123261_m.123261	-3.3092	8.14708e-06	0.000678361	sp|A2WNM0|IAA4_ORYSI Auxin-responsive protein IAA4 OS=Oryza sativa subsp. indica OX=39946 GN=IAA4 PE=2 SV=1
TRINITY_DN44743_c0_g4_TRINITY_DN44743_c0_g4_i1_g.15166_m.15166	-3.30773	0.00441564	0.0322783	AJA30102.1 translation elongation factor 1-alpha, partial [Curvularia neergaardii]
TRINITY_DN54124_c0_g1_TRINITY_DN54124_c0_g1_i2_g.37223_m.37223	-3.30722	1.8187e-05	0.00100186	XP_020681337.1 NAC domain-containing protein 68-like [Dendrobium catenatum]
TRINITY_DN61790_c3_g4_TRINITY_DN61790_c3_g4_i1_g.188842_m.188842	-3.30293	0.00059091	0.00804074	XP_020582877.1 ferredoxin--nitrite reductase, chloroplastic-like [Phalaenopsis equestris]
TRINITY_DN59060_c2_g1_TRINITY_DN59060_c2_g1_i5_g.38130_m.38130	-3.30254	9.5246e-05	0.00259429	XP_021662746.1 lipid phosphate phosphatase 2-like isoform X2 [Hevea brasiliensis]
TRINITY_DN55232_c0_g3_TRINITY_DN55232_c0_g3_i4_g.30025_m.30025	-3.29663	6.01868e-05	0.00197128	RVX01774.1 Glutamate dehydrogenase [Vitis vinifera]
TRINITY_DN57400_c0_g1_TRINITY_DN57400_c0_g1_i6_g.94520_m.94520	-3.29425	2.56409e-05	0.00123172	XP_020704570.1 phosphatidylinositol:ceramide inositolphosphotransferase [Dendrobium catenatum]
TRINITY_DN36184_c0_g1_TRINITY_DN36184_c0_g1_i1_g.107649_m.107649	-3.2919	0.00500608	0.0352603	0
TRINITY_DN42421_c1_g2_TRINITY_DN42421_c1_g2_i1_g.105329_m.105329	-3.29096	0.000232645	0.00445067	XP_020685029.1 shewanella-like protein phosphatase 2 [Dendrobium catenatum]
TRINITY_DN43561_c0_g1_TRINITY_DN43561_c0_g1_i2_g.36087_m.36087	-3.29038	0.00349356	0.0272586	XP_020672567.2 terpene synthase 10-like [Dendrobium catenatum]
TRINITY_DN44006_c0_g3_TRINITY_DN44006_c0_g3_i1_g.31590_m.31590	-3.28948	2.78768e-06	0.000399541	tr|A0A2I0VTI5|A0A2I0VTI5_9ASPA Kinase-like protein TMKL1 OS=Dendrobium catenatum OX=906689 GN=TMKL1 PE=4 SV=1
TRINITY_DN52610_c0_g1_TRINITY_DN52610_c0_g1_i12_g.141597_m.141597	-3.28893	0.000608333	0.00818593	XP_020677563.1 transcription factor EMB1444 isoform X2 [Dendrobium catenatum]
TRINITY_DN61397_c0_g1_TRINITY_DN61397_c0_g1_i13_g.72994_m.72994	-3.28823	0.000617889	0.00826742	XP_015886144.2 12-oxophytodienoate reductase 2-like [Ziziphus jujuba]
TRINITY_DN58362_c0_g2_TRINITY_DN58362_c0_g2_i2_g.88577_m.88577	-3.28657	0.000413272	0.00642621	0
TRINITY_DN60261_c3_g2_TRINITY_DN60261_c3_g2_i2_g.179921_m.179921	-3.28175	1.68258e-06	0.000308981	XP_020699896.1 isoflavone 2'-hydroxylase-like [Dendrobium catenatum]
TRINITY_DN59135_c0_g1_TRINITY_DN59135_c0_g1_i1_g.15601_m.15601	-3.28061	9.68463e-06	0.000741097	0
TRINITY_DN62202_c6_g3_TRINITY_DN62202_c6_g3_i6_g.209605_m.209605	-3.27927	1.73505e-06	0.000308981	tr|A0A5P1FRT0|A0A5P1FRT0_ASPOF UDPGT domain-containing protein OS=Asparagus officinalis OX=4686 GN=A4U43_C01F21920 PE=3 SV=1
TRINITY_DN40535_c0_g1_TRINITY_DN40535_c0_g1_i1_g.233935_m.233935	-3.27919	9.77864e-06	0.000745137	XP_020690022.2 uncharacterized protein LOC110105016 isoform X1 [Dendrobium catenatum]
TRINITY_DN40326_c0_g1_TRINITY_DN40326_c0_g1_i2_g.41719_m.41719	-3.27711	0.000669238	0.00873605	XP_020679497.2 uncharacterized serine-rich protein C11G7.01 [Dendrobium catenatum]
TRINITY_DN114962_c0_g2_TRINITY_DN114962_c0_g2_i1_g.1865_m.1865	-3.27654	0.00267902	0.02257	RMZ70779.1 40S ribosomal S18 [Pyrenophora seminiperda CCB06]
TRINITY_DN52266_c0_g1_TRINITY_DN52266_c0_g1_i2_g.27562_m.27562	-3.27367	1.84323e-05	0.00100248	0
TRINITY_DN29202_c0_g1_TRINITY_DN29202_c0_g1_i1_g.183229_m.183229	-3.27211	3.44756e-05	0.00141711	XP_020697469.1 NF-X1-type zinc finger protein NFXL1 [Dendrobium catenatum]
TRINITY_DN34564_c0_g1_TRINITY_DN34564_c0_g1_i1_g.63526_m.63526	-3.26527	0.000442123	0.00669328	tr|A0A2I0XEZ0|A0A2I0XEZ0_9ASPA Sulfoquinovosyltransferase OS=Dendrobium catenatum OX=906689 GN=MA16_Dca017026 PE=4 SV=1
TRINITY_DN41369_c0_g2_TRINITY_DN41369_c0_g2_i1_g.54606_m.54606	-3.26449	0.00101285	0.0115369	tr|A0A6A0AB46|A0A6A0AB46_HAELA 4-methyl-5-beta-hydroxyethylthiazole kinase (Fragment) OS=Haematococcus lacustris OX=44745 GN=HaLaN_28633 PE=4 SV=1
TRINITY_DN54306_c0_g1_TRINITY_DN54306_c0_g1_i6_g.56132_m.56132	-3.26346	1.08698e-06	0.000265824	tr|A0A6J7Z8A9|A0A6J7Z8A9_ANACO CB5.v30179820 OS=Ananas comosus var. bracteatus OX=296719 GN=CB5_LOCUS23359 PE=4 SV=1
TRINITY_DN59189_c0_g4_TRINITY_DN59189_c0_g4_i1_g.15820_m.15820	-3.26163	0.000992086	0.0113938	sp|P07761|SLSG6_BRAOL S-locus-specific glycoprotein S6 OS=Brassica oleracea OX=3712 GN=SLSG PE=2 SV=2
TRINITY_DN61529_c0_g2_TRINITY_DN61529_c0_g2_i1_g.231453_m.231453	-3.25842	7.27968e-07	0.000214709	XP_020695702.1 E3 ubiquitin-protein ligase WAV3-like [Dendrobium catenatum]
TRINITY_DN62349_c0_g1_TRINITY_DN62349_c0_g1_i3_g.65875_m.65875	-3.25813	0.00145818	0.0147212	XP_020678769.1 transcription factor MYB4 [Dendrobium catenatum]
TRINITY_DN40940_c0_g3_TRINITY_DN40940_c0_g3_i1_g.177599_m.177599	-3.25292	1.01731e-07	7.98128e-05	tr|M0RFI4|M0RFI4_MUSAM NAC domain-containing protein OS=Musa acuminata subsp. malaccensis OX=214687 PE=4 SV=1
TRINITY_DN8836_c0_g2_TRINITY_DN8836_c0_g2_i1_g.109297_m.109297	-3.2497	1.47882e-05	0.000908524	ACN25040.1 peroxidase [Doritis pulcherrima x Phalaenopsis hybrid cultivar]
TRINITY_DN46857_c0_g2_TRINITY_DN46857_c0_g2_i2_g.225237_m.225237	-3.2459	0.000856553	0.0103231	XP_020700034.1 protein SULFUR DEFICIENCY-INDUCED 1 [Dendrobium catenatum]
TRINITY_DN157540_c0_g1_TRINITY_DN157540_c0_g1_i1_g.3982_m.3982	-3.24555	0.00133401	0.0138844	PKU59266.1 BTB/POZ domain-containing protein [Dendrobium catenatum]
TRINITY_DN60474_c2_g3_TRINITY_DN60474_c2_g3_i1_g.217283_m.217283	-3.2455	1.66349e-05	0.000959964	XP_020574781.1 uncharacterized protein LOC110020856 [Phalaenopsis equestris]
TRINITY_DN20927_c0_g2_TRINITY_DN20927_c0_g2_i1_g.181734_m.181734	-3.24512	0.000454164	0.00679032	XP_020698678.1 UDP-glycosyltransferase 73E1-like [Dendrobium catenatum]
TRINITY_DN50107_c0_g2_TRINITY_DN50107_c0_g2_i2_g.155190_m.155190	-3.24491	2.53971e-06	0.00037634	XP_021894096.1 ADP,ATP carrier protein, mitochondrial-like [Carica papaya]
TRINITY_DN59014_c4_g6_TRINITY_DN59014_c4_g6_i7_g.39201_m.39201	-3.24377	0.00312082	0.0251297	XP_020682976.1 C2 domain-containing protein At1g53590 [Dendrobium catenatum]
TRINITY_DN60474_c2_g2_TRINITY_DN60474_c2_g2_i1_g.217282_m.217282	-3.24253	0.000244615	0.00458436	PKA49855.1 hypothetical protein AXF42_Ash004397 [Apostasia shenzhenica]
TRINITY_DN32250_c0_g1_TRINITY_DN32250_c0_g1_i3_g.187552_m.187552	-3.24237	4.62123e-05	0.00170474	XP_020689559.1 homeobox-leucine zipper protein HOX12-like [Dendrobium catenatum]
TRINITY_DN46218_c0_g2_TRINITY_DN46218_c0_g2_i1_g.198283_m.198283	-3.24126	8.12038e-05	0.00236255	sp|Q9LV10|PTR53_ARATH Protein NRT1/ PTR FAMILY 2.11 OS=Arabidopsis thaliana OX=3702 GN=NPF2.11 PE=1 SV=1
TRINITY_DN46729_c0_g1_TRINITY_DN46729_c0_g1_i3_g.25698_m.25698	-3.24073	0.000770099	0.00960112	XP_020581774.1 protein PLANT CADMIUM RESISTANCE 8 [Phalaenopsis equestris]
TRINITY_DN62398_c1_g1_TRINITY_DN62398_c1_g1_i1_g.67311_m.67311	-3.23721	6.72635e-08	6.19019e-05	XP_017696696.1 ABC transporter G family member 36-like, partial [Phoenix dactylifera]
TRINITY_DN53825_c1_g1_TRINITY_DN53825_c1_g1_i2_g.165038_m.165038	-3.23416	0.000340658	0.00567563	XP_010909590.1 probable peptide/nitrate transporter At3g43790 isoform X4 [Elaeis guineensis]
TRINITY_DN33550_c0_g1_TRINITY_DN33550_c0_g1_i4_g.74797_m.74797	-3.23359	0.000256206	0.00474062	XP_028556073.1 uncharacterized protein LOC110116437 [Dendrobium catenatum]
TRINITY_DN46729_c0_g1_TRINITY_DN46729_c0_g1_i2_g.25697_m.25697	-3.23242	0.0012111	0.0130705	XP_020581774.1 protein PLANT CADMIUM RESISTANCE 8 [Phalaenopsis equestris]
TRINITY_DN43741_c0_g1_TRINITY_DN43741_c0_g1_i1_g.56277_m.56277	-3.22854	0.000597448	0.00808838	XP_020679188.1 probable peroxygenase 3 [Dendrobium catenatum]
TRINITY_DN98434_c0_g1_TRINITY_DN98434_c0_g1_i1_g.199732_m.199732	-3.2277	1.81711e-05	0.00100186	PKU78878.1 Phenolic glucoside malonyltransferase 2 [Dendrobium catenatum]
TRINITY_DN124117_c0_g1_TRINITY_DN124117_c0_g1_i1_g.626_m.626	-3.22639	0.000321918	0.00549652	XP_030444773.1 lipase-like, partial [Syzygium oleosum]
TRINITY_DN60261_c3_g2_TRINITY_DN60261_c3_g2_i3_g.179922_m.179922	-3.22337	4.42319e-06	0.000513899	XP_020699896.1 isoflavone 2'-hydroxylase-like [Dendrobium catenatum]
TRINITY_DN57400_c0_g1_TRINITY_DN57400_c0_g1_i1_g.94517_m.94517	-3.22258	9.35537e-06	0.000725638	XP_015897070.2 phosphatidylinositol:ceramide inositolphosphotransferase 2-like isoform X1 [Ziziphus jujuba]
TRINITY_DN60268_c1_g1_TRINITY_DN60268_c1_g1_i2_g.177923_m.177923	-3.22095	0.000583937	0.00798314	tr|A0A2I0V6U1|A0A2I0V6U1_9ASPA Uroporphyrinogen-III C-methyltransferase OS=Dendrobium catenatum OX=906689 GN=cobA PE=3 SV=1
TRINITY_DN54124_c0_g1_TRINITY_DN54124_c0_g1_i1_g.37220_m.37220	-3.21868	4.99729e-06	0.000542733	tr|A0A427B4N5|A0A427B4N5_ENSVE NAC domain-containing protein OS=Ensete ventricosum OX=4639 GN=B296_00002216 PE=4 SV=1
TRINITY_DN46696_c0_g1_TRINITY_DN46696_c0_g1_i1_g.69173_m.69173	-3.21834	6.58594e-07	0.00020689	tr|A0A2I0B4A2|A0A2I0B4A2_9ASPA Uncharacterized protein OS=Apostasia shenzhenica OX=1088818 GN=AXF42_Ash012215 PE=4 SV=1
TRINITY_DN51894_c0_g2_TRINITY_DN51894_c0_g2_i1_g.244257_m.244257	-3.21785	0.0020346	0.0185533	0
TRINITY_DN44208_c0_g1_TRINITY_DN44208_c0_g1_i1_g.78194_m.78194	-3.21756	0.000243238	0.0045659	XP_020677547.1 zinc finger protein 1 [Dendrobium catenatum]
TRINITY_DN58010_c3_g2_TRINITY_DN58010_c3_g2_i1_g.95724_m.95724	-3.21745	0.000450592	0.00675715	XP_012857176.1 PREDICTED: lipid phosphate phosphatase 2-like, partial [Erythranthe guttata]
TRINITY_DN60262_c3_g5_TRINITY_DN60262_c3_g5_i4_g.179403_m.179403	-3.21696	9.43702e-05	0.00258638	XP_020697984.1 omega-3 fatty acid desaturase, chloroplastic [Dendrobium catenatum]
TRINITY_DN59463_c0_g1_TRINITY_DN59463_c0_g1_i6_g.120907_m.120907	-3.21373	0.00389557	0.0294789	XP_020695565.1 pathogenesis-related protein 1-like [Dendrobium catenatum]
TRINITY_DN58203_c0_g1_TRINITY_DN58203_c0_g1_i3_g.21846_m.21846	-3.21201	0.000671319	0.00874365	XP_020677933.1 uncharacterized protein LOC110096366 [Dendrobium catenatum]
TRINITY_DN52698_c0_g1_TRINITY_DN52698_c0_g1_i5_g.142250_m.142250	-3.20591	0.000130557	0.00311227	0
TRINITY_DN50268_c0_g1_TRINITY_DN50268_c0_g1_i3_g.253786_m.253786	-3.20263	0.000215243	0.0042503	XP_006856644.3 ATP-dependent 6-phosphofructokinase 3 [Amborella trichopoda]
TRINITY_DN54205_c0_g1_TRINITY_DN54205_c0_g1_i2_g.214648_m.214648	-3.20088	0.000127982	0.00306973	XP_020693415.1 dirigent protein 22-like [Dendrobium catenatum]
TRINITY_DN59870_c2_g1_TRINITY_DN59870_c2_g1_i2_g.62951_m.62951	-3.20067	0.000118682	0.00295626	XP_020583963.1 probable trehalose-phosphate phosphatase F [Phalaenopsis equestris]
TRINITY_DN62092_c1_g14_TRINITY_DN62092_c1_g14_i1_g.33076_m.33076	-3.1968	7.46771e-06	0.000652883	tr|A0A6J7Z3N7|A0A6J7Z3N7_ANACO CB5.08G0007230 OS=Ananas comosus var. bracteatus OX=296719 GN=CB5_LOCUS20739 PE=4 SV=1
TRINITY_DN60093_c3_g2_TRINITY_DN60093_c3_g2_i3_g.246701_m.246701	-3.19566	2.89688e-05	0.00131246	AVO00688.1 WRKY transcription factor 48-like [Cymbidium sinense]	WRKY48
TRINITY_DN58570_c10_g7_TRINITY_DN58570_c10_g7_i3_g.211813_m.211813	-3.19421	0.000429295	0.00657306	XP_020573301.1 receptor-like cytosolic serine/threonine-protein kinase RBK1 [Phalaenopsis equestris]
TRINITY_DN58273_c1_g2_TRINITY_DN58273_c1_g2_i1_g.22260_m.22260	-3.19339	5.23265e-05	0.00180624	XP_020697144.1 protein TIFY 5A [Dendrobium catenatum]
TRINITY_DN58197_c6_g1_TRINITY_DN58197_c6_g1_i9_g.97920_m.97920	-3.18991	5.4124e-05	0.00184301	sp|Q94CE4|BCA4_ARATH Beta carbonic anhydrase 4 OS=Arabidopsis thaliana OX=3702 GN=BCA4 PE=1 SV=1
TRINITY_DN59870_c2_g1_TRINITY_DN59870_c2_g1_i10_g.62959_m.62959	-3.18917	1.7412e-05	0.000990107	EOY22905.1 Haloacid dehalogenase-like hydrolase superfamily protein isoform 5 [Theobroma cacao]
TRINITY_DN59148_c0_g1_TRINITY_DN59148_c0_g1_i2_g.16903_m.16903	-3.18878	2.49656e-06	0.000374161	XP_020682038.1 uncharacterized protein LOC110099282 [Dendrobium catenatum]
TRINITY_DN29248_c0_g2_TRINITY_DN29248_c0_g2_i1_g.183208_m.183208	-3.18607	0.00359537	0.0278507	XP_020579647.1 metal tolerance protein A1-like isoform X1 [Phalaenopsis equestris]
TRINITY_DN57687_c0_g6_TRINITY_DN57687_c0_g6_i1_g.52249_m.52249	-3.18305	1.54725e-05	0.000924938	XP_008666048.2 calcium-dependent protein kinase 20 [Zea mays]
TRINITY_DN44992_c0_g1_TRINITY_DN44992_c0_g1_i1_g.252345_m.252345	-3.18209	0.00183036	0.0171838	KAB2599045.1 TOM1-like protein 2, partial [Pyrus ussuriensis x Pyrus communis]
TRINITY_DN102229_c0_g2_TRINITY_DN102229_c0_g2_i1_g.7229_m.7229	-3.18058	0.000157877	0.00346369	0
TRINITY_DN59888_c0_g1_TRINITY_DN59888_c0_g1_i19_g.61912_m.61912	-3.17899	5.09117e-05	0.00177712	XP_028555303.1 uncharacterized protein C24B11.05 isoform X3 [Dendrobium catenatum]
TRINITY_DN55986_c0_g1_TRINITY_DN55986_c0_g1_i15_g.224725_m.224725	-3.17858	0.000486035	0.00708509	XP_020692384.1 probable trehalose-phosphate phosphatase 6 [Dendrobium catenatum]
TRINITY_DN62434_c11_g1_TRINITY_DN62434_c11_g1_i1_g.194367_m.194367	-3.17654	8.64831e-05	0.00245687	XP_020585136.1 uncharacterized protein LOC110027863, partial [Phalaenopsis equestris]
TRINITY_DN52157_c0_g2_TRINITY_DN52157_c0_g2_i1_g.180767_m.180767	-3.17614	2.58599e-05	0.00123883	XP_020696318.2 non-functional NADPH-dependent codeinone reductase 2 [Dendrobium catenatum]
TRINITY_DN53920_c0_g3_TRINITY_DN53920_c0_g3_i2_g.26680_m.26680	-3.1756	2.74488e-05	0.00127988	XP_022715501.1 CBL-interacting serine/threonine-protein kinase 23 isoform X1 [Durio zibethinus]
TRINITY_DN57502_c4_g1_TRINITY_DN57502_c4_g1_i2_g.104472_m.104472	-3.17196	8.92901e-06	0.000709208	AXY87630.1 transcription factor SRM1-like protein, partial [Cymbidium sinense]
TRINITY_DN52278_c0_g2_TRINITY_DN52278_c0_g2_i3_g.27729_m.27729	-3.17002	2.01296e-05	0.0010554	XP_020684898.1 protein PIN-LIKES 7-like [Dendrobium catenatum]
TRINITY_DN54395_c0_g2_TRINITY_DN54395_c0_g2_i1_g.55507_m.55507	-3.16752	8.8791e-05	0.00249808	XP_020704169.1 U-box domain-containing protein 21-like [Dendrobium catenatum]
TRINITY_DN47175_c0_g1_TRINITY_DN47175_c0_g1_i2_g.136398_m.136398	-3.16589	5.41821e-05	0.00184319	XP_020699020.1 NAC domain-containing protein 68 [Dendrobium catenatum]
TRINITY_DN59189_c0_g1_TRINITY_DN59189_c0_g1_i1_g.15651_m.15651	-3.16402	0.000775319	0.00964899	XP_026657622.1 receptor-like serine/threonine-protein kinase SD1-8, partial [Phoenix dactylifera]
TRINITY_DN29898_c0_g2_TRINITY_DN29898_c0_g2_i3_g.234922_m.234922	-3.16268	7.78128e-05	0.00230735	XP_020697117.1 uncharacterized protein LOC110110127 [Dendrobium catenatum]
TRINITY_DN53180_c0_g2_TRINITY_DN53180_c0_g2_i7_g.182448_m.182448	-3.16151	0.000192238	0.00393375	XP_020678106.1 calmodulin-like protein 11 [Dendrobium catenatum]
TRINITY_DN53920_c0_g3_TRINITY_DN53920_c0_g3_i1_g.26678_m.26678	-3.16112	8.02472e-05	0.00234843	XP_022715501.1 CBL-interacting serine/threonine-protein kinase 23 isoform X1 [Durio zibethinus]
TRINITY_DN17719_c0_g1_TRINITY_DN17719_c0_g1_i1_g.234003_m.234003	-3.15617	0.000188506	0.00388235	tr|A0A2I0X6L9|A0A2I0X6L9_9ASPA Disease resistance protein RGA1 OS=Dendrobium catenatum OX=906689 GN=RGA1 PE=3 SV=1
TRINITY_DN58478_c2_g6_TRINITY_DN58478_c2_g6_i1_g.176734_m.176734	-3.15588	5.57138e-05	0.00187885	XP_022145293.1 methionine gamma-lyase-like [Momordica charantia]
TRINITY_DN57516_c0_g1_TRINITY_DN57516_c0_g1_i2_g.104686_m.104686	-3.14992	0.000338689	0.00565746	XP_020684518.2 S-norcoclaurine synthase 1 isoform X1 [Dendrobium catenatum]
TRINITY_DN44748_c0_g1_TRINITY_DN44748_c0_g1_i1_g.15229_m.15229	-3.14954	0.0028207	0.0234171	0
TRINITY_DN57400_c0_g1_TRINITY_DN57400_c0_g1_i14_g.94524_m.94524	-3.14811	2.46557e-06	0.000373262	tr|A0A2P2M403|A0A2P2M403_RHIMU Uncharacterized protein OS=Rhizophora mucronata OX=61149 PE=4 SV=1
TRINITY_DN53978_c1_g1_TRINITY_DN53978_c1_g1_i4_g.26526_m.26526	-3.14806	5.01606e-07	0.000180842	PKU84055.1 CBS domain-containing protein CBSX5 [Dendrobium catenatum]
TRINITY_DN57687_c0_g6_TRINITY_DN57687_c0_g6_i5_g.52253_m.52253	-3.14739	1.1719e-05	0.000819035	XP_008666048.2 calcium-dependent protein kinase 20 [Zea mays]
TRINITY_DN60915_c0_g1_TRINITY_DN60915_c0_g1_i1_g.139066_m.139066	-3.14554	1.53435e-06	0.000296453	ABD93571.1 developmental process IMP, partial [Solanum lycopersicum]
TRINITY_DN61242_c2_g1_TRINITY_DN61242_c2_g1_i1_g.186541_m.186541	-3.14278	3.33308e-05	0.00139594	XP_020596352.1 ethylene-responsive transcription factor RAP2-12-like [Phalaenopsis equestris]
TRINITY_DN57804_c0_g1_TRINITY_DN57804_c0_g1_i1_g.44606_m.44606	-3.13722	0.00554786	0.0381167	XP_020679915.1 galactolipase DONGLE, chloroplastic [Dendrobium catenatum]
TRINITY_DN62820_c3_g2_TRINITY_DN62820_c3_g2_i2_g.146951_m.146951	-3.13685	3.14081e-05	0.00135546	0
TRINITY_DN60712_c2_g2_TRINITY_DN60712_c2_g2_i5_g.92158_m.92158	-3.13565	0.000618361	0.00826742	XP_020580373.1 apoptosis-inducing factor homolog B-like [Phalaenopsis equestris]
TRINITY_DN60301_c5_g3_TRINITY_DN60301_c5_g3_i1_g.13816_m.13816	-3.13498	5.90992e-06	0.000594893	XP_020700686.1 U-box domain-containing protein 21 [Dendrobium catenatum]
TRINITY_DN60268_c1_g1_TRINITY_DN60268_c1_g1_i8_g.177938_m.177938	-3.13354	0.000550001	0.00768825	tr|A0A287L5C9|A0A287L5C9_HORVV TP_methylase domain-containing protein OS=Hordeum vulgare subsp. vulgare OX=112509 PE=4 SV=1
TRINITY_DN58775_c0_g2_TRINITY_DN58775_c0_g2_i9_g.204635_m.204635	-3.13262	9.90986e-05	0.00265969	XP_020673950.1 WRKY transcription factor WRKY76-like [Dendrobium catenatum]	WRKY76
TRINITY_DN42995_c0_g2_TRINITY_DN42995_c0_g2_i1_g.161573_m.161573	-3.12893	4.94942e-05	0.00176166	XP_020685999.1 vitellogenin-A2-like [Dendrobium catenatum]
TRINITY_DN58289_c3_g1_TRINITY_DN58289_c3_g1_i1_g.23475_m.23475	-3.12816	2.34569e-05	0.00115863	XP_020595638.1 LOW QUALITY PROTEIN: zinc finger A20 and AN1 domain-containing stress-associated protein 5-like [Phalaenopsis equestris]
TRINITY_DN61286_c5_g1_TRINITY_DN61286_c5_g1_i3_g.187105_m.187105	-3.12797	2.88737e-05	0.00131246	XP_020683021.1 caffeoylshikimate esterase [Dendrobium catenatum]
TRINITY_DN50017_c0_g1_TRINITY_DN50017_c0_g1_i3_g.187754_m.187754	-3.12753	0.0045578	0.0329592	XP_020695109.1 allene oxide synthase 2-like [Dendrobium catenatum]
TRINITY_DN62533_c4_g4_TRINITY_DN62533_c4_g4_i1_g.169782_m.169782	-3.12744	2.1809e-06	0.000348257	tr|A0A1U7ZRT4|A0A1U7ZRT4_NELNU bZIP transcription factor 11-like OS=Nelumbo nucifera OX=4432 GN=LOC104595624 PE=4 SV=1
TRINITY_DN45948_c0_g2_TRINITY_DN45948_c0_g2_i4_g.204823_m.204823	-3.12403	0.00155875	0.0153992	XP_028114301.1 IQ domain-containing protein IQM4-like [Camellia sinensis]
TRINITY_DN60498_c0_g3_TRINITY_DN60498_c0_g3_i1_g.218135_m.218135	-3.12377	0.000599704	0.00810992	0
TRINITY_DN60657_c3_g1_TRINITY_DN60657_c3_g1_i3_g.159736_m.159736	-3.1199	3.44982e-05	0.00141711	RWW54538.1 hypothetical protein BHE74_00038876 [Ensete ventricosum]
TRINITY_DN35300_c0_g1_TRINITY_DN35300_c0_g1_i1_g.140412_m.140412	-3.11746	4.7943e-05	0.00173059	XP_020577708.1 metallothionein-like protein type 2 [Phalaenopsis equestris]
TRINITY_DN52148_c0_g1_TRINITY_DN52148_c0_g1_i1_g.181275_m.181275	-3.11459	0.000687996	0.00891259	XP_020585720.1 cytochrome P450 89A2-like [Phalaenopsis equestris]
TRINITY_DN62349_c0_g1_TRINITY_DN62349_c0_g1_i5_g.65877_m.65877	-3.11452	0.000712819	0.00910778	XP_020678769.1 transcription factor MYB4 [Dendrobium catenatum]
TRINITY_DN50268_c0_g5_TRINITY_DN50268_c0_g5_i9_g.253795_m.253795	-3.11178	4.74464e-06	0.00053181	XP_020691126.1 ATP-dependent 6-phosphofructokinase 3 isoform X1 [Dendrobium catenatum]
TRINITY_DN55124_c0_g1_TRINITY_DN55124_c0_g1_i1_g.83886_m.83886	-3.10879	0.00147066	0.0148044	XP_020571174.1 mannose-specific lectin-like [Phalaenopsis equestris]
TRINITY_DN2091_c0_g1_TRINITY_DN2091_c0_g1_i1_g.123539_m.123539	-3.10852	0.000299441	0.00523064	XP_022855776.1 G-type lectin S-receptor-like serine/threonine-protein kinase SD1-1, partial [Olea europaea var. sylvestris]
TRINITY_DN153898_c0_g1_TRINITY_DN153898_c0_g1_i1_g.1211_m.1211	-3.1058	0.00260238	0.0221243	XP_020681569.1 uncharacterized protein LOC110098948 [Dendrobium catenatum]
TRINITY_DN59541_c2_g13_TRINITY_DN59541_c2_g13_i1_g.208015_m.208015	-3.10142	0.00329315	0.0261026	0
TRINITY_DN45021_c0_g1_TRINITY_DN45021_c0_g1_i2_g.202938_m.202938	-3.10142	0.00501551	0.0353125	XP_020693133.1 zinc finger protein ZAT12-like [Dendrobium catenatum]
TRINITY_DN61643_c3_g1_TRINITY_DN61643_c3_g1_i2_g.168605_m.168605	-3.10129	0.00404454	0.0303133	XP_020571595.1 protein PHR1-LIKE 2-like [Phalaenopsis equestris]
TRINITY_DN59408_c4_g5_TRINITY_DN59408_c4_g5_i3_g.120968_m.120968	-3.1011	1.64846e-08	4.11774e-05	tr|A0A0E0R2X0|A0A0E0R2X0_ORYRU JmjN domain-containing protein OS=Oryza rufipogon OX=4529 PE=4 SV=1
TRINITY_DN6933_c0_g1_TRINITY_DN6933_c0_g1_i1_g.63693_m.63693	-3.10055	8.16815e-05	0.00236856	XP_020688792.1 CBL-interacting protein kinase 23 [Dendrobium catenatum]
TRINITY_DN37908_c0_g1_TRINITY_DN37908_c0_g1_i2_g.206626_m.206626	-3.10038	0.000103616	0.00273064	PKA45638.1 Nuclear transcription factor Y subunit C-2 [Apostasia shenzhenica]
TRINITY_DN59252_c6_g1_TRINITY_DN59252_c6_g1_i2_g.222566_m.222566	-3.09722	0.000346968	0.00574517	XP_020694732.1 scarecrow-like protein 9 [Dendrobium catenatum]
TRINITY_DN58962_c4_g5_TRINITY_DN58962_c4_g5_i3_g.135124_m.135124	-3.09706	3.14225e-08	4.61663e-05	XP_028550335.1 glucan endo-1,3-beta-glucosidase 14 [Dendrobium catenatum]
TRINITY_DN61527_c0_g1_TRINITY_DN61527_c0_g1_i3_g.233620_m.233620	-3.09323	0.000696999	0.00898112	XP_020100103.1 subtilisin-like protease SBT1.5 [Ananas comosus]
TRINITY_DN43561_c0_g1_TRINITY_DN43561_c0_g1_i1_g.36086_m.36086	-3.09245	0.000285214	0.00506818	XP_028550893.1 terpene synthase 10-like isoform X1 [Dendrobium catenatum]
TRINITY_DN54493_c0_g1_TRINITY_DN54493_c0_g1_i5_g.183875_m.183875	-3.09053	1.26791e-05	0.00085665	XP_020674175.1 ESX-3 secretion system protein EccA3 isoform X1 [Dendrobium catenatum]
TRINITY_DN150813_c0_g1_TRINITY_DN150813_c0_g1_i1_g.5825_m.5825	-3.08915	4.79492e-05	0.00173059	KAF2593636.1 hypothetical protein F2Q70_00043911 [Brassica cretica]
TRINITY_DN57762_c0_g1_TRINITY_DN57762_c0_g1_i1_g.242784_m.242784	-3.08807	2.1453e-05	0.00110491	tr|A0A2P5D0R5|A0A2P5D0R5_PARAD Aldo/keto reductase/potassium channel subunit beta OS=Parasponia andersonii OX=3476 GN=PanWU01x14_106750 PE=4 SV=1
TRINITY_DN6433_c0_g1_TRINITY_DN6433_c0_g1_i1_g.25915_m.25915	-3.08791	0.000108227	0.00279321	XP_020705972.1 uncharacterized protein LOC110116649 [Dendrobium catenatum]
TRINITY_DN24044_c0_g2_TRINITY_DN24044_c0_g2_i1_g.173068_m.173068	-3.08786	4.04972e-05	0.00156865	XP_028551800.1 polygalacturonase QRT3 [Dendrobium catenatum]
TRINITY_DN53825_c1_g1_TRINITY_DN53825_c1_g1_i3_g.165039_m.165039	-3.08769	6.86792e-05	0.00213872	XP_020691363.1 protein ZINC INDUCED FACILITATOR-LIKE 1 isoform X1 [Dendrobium catenatum]
TRINITY_DN28460_c0_g2_TRINITY_DN28460_c0_g2_i1_g.56554_m.56554	-3.08675	0.000401138	0.00631872	0
TRINITY_DN36134_c0_g1_TRINITY_DN36134_c0_g1_i1_g.107686_m.107686	-3.08499	0.000136115	0.00318703	XP_020595560.1 2-hydroxyacyl-CoA lyase [Phalaenopsis equestris]
TRINITY_DN31240_c0_g1_TRINITY_DN31240_c0_g1_i1_g.14472_m.14472	-3.08187	7.47887e-05	0.00226838	XP_020694700.1 protein OCTOPUS-like [Dendrobium catenatum]
TRINITY_DN55647_c7_g1_TRINITY_DN55647_c7_g1_i2_g.237454_m.237454	-3.08181	4.39642e-05	0.00164827	tr|A0A0N7KJX8|A0A0N7KJX8_ORYSJ Os04g0679400 protein OS=Oryza sativa subsp. japonica OX=39947 GN=Os04g0679400 PE=4 SV=1
TRINITY_DN60261_c3_g2_TRINITY_DN60261_c3_g2_i1_g.179919_m.179919	-3.08177	1.45708e-06	0.000292509	XP_031267154.1 cytochrome P450 81Q32-like [Pistacia vera]
TRINITY_DN155935_c0_g3_TRINITY_DN155935_c0_g3_i1_g.2147_m.2147	-3.0805	0.000404213	0.00634458	PKU86599.1 hypothetical protein MA16_Dca023805 [Dendrobium catenatum]
TRINITY_DN54654_c1_g2_TRINITY_DN54654_c1_g2_i1_g.35694_m.35694	-3.07888	0.0003516	0.00578627	XP_020691475.1 uncharacterized protein LOC110106074 [Dendrobium catenatum]
TRINITY_DN62858_c8_g1_TRINITY_DN62858_c8_g1_i11_g.146329_m.146329	-3.07748	0.00312904	0.0251487	tr|A0A2I0K865|A0A2I0K865_PUNGR Integrase catalytic domain-containing protein OS=Punica granatum OX=22663 GN=CRG98_014870 PE=4 SV=1
TRINITY_DN54306_c0_g1_TRINITY_DN54306_c0_g1_i2_g.56127_m.56127	-3.07734	1.2097e-06	0.000276581	tr|A0A6J7Z8A9|A0A6J7Z8A9_ANACO CB5.v30179820 OS=Ananas comosus var. bracteatus OX=296719 GN=CB5_LOCUS23359 PE=4 SV=1
TRINITY_DN59082_c3_g2_TRINITY_DN59082_c3_g2_i2_g.37814_m.37814	-3.07607	3.70037e-05	0.00147387	XP_020586712.1 beta-1,3-galactosyltransferase 7-like [Phalaenopsis equestris]
TRINITY_DN54648_c0_g1_TRINITY_DN54648_c0_g1_i3_g.34519_m.34519	-3.07521	8.81659e-06	0.000707168	XP_020587450.1 transcription factor MYC2-like [Phalaenopsis equestris]
TRINITY_DN107327_c0_g1_TRINITY_DN107327_c0_g1_i1_g.3488_m.3488	-3.07487	2.65627e-05	0.00125871	tr|A0A2I0BA24|A0A2I0BA24_9ASPA VQ domain-containing protein OS=Apostasia shenzhenica OX=1088818 GN=AXF42_Ash007365 PE=4 SV=1
TRINITY_DN29898_c0_g2_TRINITY_DN29898_c0_g2_i2_g.234921_m.234921	-3.07236	5.32577e-05	0.00183134	XP_020697117.1 uncharacterized protein LOC110110127 [Dendrobium catenatum]
TRINITY_DN57849_c3_g1_TRINITY_DN57849_c3_g1_i1_g.45330_m.45330	-3.07149	4.47381e-05	0.00166795	AXY87696.1 ethylene-responsive transcription factor ERF-like protein [Cymbidium sinense]
TRINITY_DN62367_c1_g1_TRINITY_DN62367_c1_g1_i1_g.67079_m.67079	-3.07122	0.000144024	0.0032884	XP_020677039.1 adenylyl-sulfate kinase 3 [Dendrobium catenatum]
TRINITY_DN48104_c0_g1_TRINITY_DN48104_c0_g1_i1_g.86829_m.86829	-3.07103	3.01869e-05	0.00133356	tr|A0A444C1V0|A0A444C1V0_ENSVE WRKY domain-containing protein OS=Ensete ventricosum OX=4639 GN=GW17_00058894 PE=4 SV=1
TRINITY_DN57400_c0_g1_TRINITY_DN57400_c0_g1_i15_g.94525_m.94525	-3.06762	1.0436e-05	0.000772841	XP_020704570.1 phosphatidylinositol:ceramide inositolphosphotransferase [Dendrobium catenatum]
TRINITY_DN47642_c0_g1_TRINITY_DN47642_c0_g1_i3_g.202600_m.202600	-3.067	0.000618908	0.00826742	XP_020701875.1 G-type lectin S-receptor-like serine/threonine-protein kinase At5g24080 [Dendrobium catenatum]
TRINITY_DN62552_c1_g3_TRINITY_DN62552_c1_g3_i11_g.169218_m.169218	-3.06565	1.19367e-05	0.000824977	XP_028556336.1 synaptotagmin-3 isoform X1 [Dendrobium catenatum]
TRINITY_DN59370_c2_g8_TRINITY_DN59370_c2_g8_i1_g.123026_m.123026	-3.06491	0.00369002	0.0283603	0
TRINITY_DN60270_c4_g1_TRINITY_DN60270_c4_g1_i4_g.179743_m.179743	-3.06331	6.18731e-06	0.000602451	XP_020574186.1 expansin-like A1 [Phalaenopsis equestris]
TRINITY_DN21625_c0_g1_TRINITY_DN21625_c0_g1_i1_g.17643_m.17643	-3.06316	0.00360668	0.0279047	sp|Q41328|PTI1_SOLLC Pto-interacting protein 1 OS=Solanum lycopersicum OX=4081 GN=PTI1 PE=1 SV=2
TRINITY_DN61066_c0_g2_TRINITY_DN61066_c0_g2_i4_g.230293_m.230293	-3.06264	0.00616608	0.0411583	tr|A0A2Z6PWM5|A0A2Z6PWM5_TRISU Retrotrans_gag domain-containing protein (Fragment) OS=Trifolium subterraneum OX=3900 GN=TSUD_417000 PE=4 SV=1
TRINITY_DN36437_c0_g1_TRINITY_DN36437_c0_g1_i4_g.131293_m.131293	-3.06078	3.35485e-05	0.00140338	tr|A0A2I0XIH9|A0A2I0XIH9_9ASPA Cupin_3 domain-containing protein OS=Dendrobium catenatum OX=906689 GN=MA16_Dca017768 PE=4 SV=1
TRINITY_DN9237_c0_g1_TRINITY_DN9237_c0_g1_i1_g.199921_m.199921	-3.05983	0.000364608	0.00593056	XP_020693432.1 U-box domain-containing protein 26 [Dendrobium catenatum]
TRINITY_DN51145_c0_g1_TRINITY_DN51145_c0_g1_i5_g.130530_m.130530	-3.05877	0.002299	0.0202667	PKU67574.1 hypothetical protein MA16_Dca018877 [Dendrobium catenatum]
TRINITY_DN57502_c4_g1_TRINITY_DN57502_c4_g1_i1_g.104470_m.104470	-3.05759	4.91263e-06	0.000538217	XP_020592737.1 transcription factor SRM1-like [Phalaenopsis equestris]
TRINITY_DN7006_c0_g1_TRINITY_DN7006_c0_g1_i1_g.244440_m.244440	-3.05711	9.30444e-05	0.00257019	0
TRINITY_DN55664_c2_g1_TRINITY_DN55664_c2_g1_i4_g.237057_m.237057	-3.05416	1.82993e-05	0.00100248	XP_010911124.1 NAC domain-containing protein 48 [Elaeis guineensis]
TRINITY_DN54124_c0_g1_TRINITY_DN54124_c0_g1_i4_g.37227_m.37227	-3.05216	1.66838e-05	0.000961101	XP_020598301.1 NAC domain-containing protein 68-like [Phalaenopsis equestris]
TRINITY_DN46807_c0_g3_TRINITY_DN46807_c0_g3_i3_g.225306_m.225306	-3.05147	6.50589e-06	0.000604959	0
TRINITY_DN57123_c6_g1_TRINITY_DN57123_c6_g1_i3_g.20230_m.20230	-3.05015	3.02865e-05	0.00133364	XP_020575734.1 mitochondrial uncoupling protein 5-like [Phalaenopsis equestris]
TRINITY_DN57673_c6_g2_TRINITY_DN57673_c6_g2_i3_g.51438_m.51438	-3.04884	0.0065388	0.0428619	0
TRINITY_DN62552_c1_g3_TRINITY_DN62552_c1_g3_i1_g.169201_m.169201	-3.04868	5.11728e-05	0.00177712	XP_030925515.1 synaptotagmin-3-like isoform X2 [Quercus lobata]
TRINITY_DN60520_c1_g2_TRINITY_DN60520_c1_g2_i1_g.58543_m.58543	-3.04707	1.99648e-05	0.00104991	XP_020692876.1 probable low-specificity L-threonine aldolase 2 [Dendrobium catenatum]
TRINITY_DN60261_c4_g1_TRINITY_DN60261_c4_g1_i4_g.179929_m.179929	-3.04658	3.50915e-06	0.000447877	XP_020590115.1 cytochrome P450 81F3-like, partial [Phalaenopsis equestris]
TRINITY_DN55857_c1_g3_TRINITY_DN55857_c1_g3_i3_g.142795_m.142795	-3.04398	9.37159e-05	0.00258058	tr|A0A2I0WY35|A0A2I0WY35_9ASPA E3 ubiquitin-protein ligase MARCH6 OS=Dendrobium catenatum OX=906689 GN=MA16_Dca011698 PE=4 SV=1
TRINITY_DN52794_c0_g1_TRINITY_DN52794_c0_g1_i2_g.108103_m.108103	-3.04257	0.000994196	0.0114068	XP_020579398.1 momilactone A synthase-like [Phalaenopsis equestris]
TRINITY_DN61053_c2_g4_TRINITY_DN61053_c2_g4_i11_g.229753_m.229753	-3.04234	0.00294208	0.0241321	XP_028063823.1 probable potassium transporter 13 isoform X2 [Camellia sinensis]
TRINITY_DN52766_c0_g2_TRINITY_DN52766_c0_g2_i1_g.108625_m.108625	-3.04026	2.882e-05	0.00131246	XP_020577983.1 3-hydroxyisobutyryl-CoA hydrolase-like protein 3, mitochondrial [Phalaenopsis equestris]
TRINITY_DN55862_c0_g1_TRINITY_DN55862_c0_g1_i1_g.143456_m.143456	-3.03923	0.00177025	0.0167862	RVW96987.1 putative choline kinase 2 [Vitis vinifera]
TRINITY_DN57604_c0_g2_TRINITY_DN57604_c0_g2_i4_g.51866_m.51866	-3.03533	8.14927e-07	0.000233597	XP_020982369.1 inositol transporter 1-like [Arachis duranensis]
TRINITY_DN53405_c0_g1_TRINITY_DN53405_c0_g1_i2_g.137434_m.137434	-3.03414	4.80019e-05	0.00173059	PKU78454.1 Cytochrome P450 714C2 [Dendrobium catenatum]
TRINITY_DN45948_c0_g2_TRINITY_DN45948_c0_g2_i1_g.204817_m.204817	-3.02941	5.1085e-05	0.00177712	XP_020702259.1 IQ domain-containing protein IQM1 [Dendrobium catenatum]
TRINITY_DN114846_c0_g1_TRINITY_DN114846_c0_g1_i1_g.7492_m.7492	-3.02818	0.000619643	0.0082692	tr|A0A2I0WPM4|A0A2I0WPM4_9ASPA Transcription factor bHLH041 OS=Dendrobium catenatum OX=906689 GN=BHLH41 PE=3 SV=1
TRINITY_DN59135_c0_g1_TRINITY_DN59135_c0_g1_i2_g.15602_m.15602	-3.02474	5.53093e-05	0.00187062	0
TRINITY_DN61711_c0_g4_TRINITY_DN61711_c0_g4_i2_g.188732_m.188732	-3.02444	6.21373e-07	0.000203918	QEG03141.1 zinc finger protein 1-like isoform X2 [Cymbidium ensifolium]
TRINITY_DN61527_c0_g1_TRINITY_DN61527_c0_g1_i2_g.233619_m.233619	-3.02244	5.36745e-05	0.00183645	tr|A0A2I0VAY7|A0A2I0VAY7_9ASPA Subtilisin-like protease SDD1 OS=Dendrobium catenatum OX=906689 GN=SDD1 PE=3 SV=1
TRINITY_DN61001_c5_g12_TRINITY_DN61001_c5_g12_i8_g.229413_m.229413	-3.02206	2.525e-07	0.000127974	XP_020686267.1 glucan endo-1,3-beta-glucosidase 8 [Dendrobium catenatum]
TRINITY_DN48959_c0_g1_TRINITY_DN48959_c0_g1_i3_g.25248_m.25248	-3.02048	3.02415e-07	0.000137109	XP_020676399.1 serine/threonine-protein kinase RIPK [Dendrobium catenatum]
TRINITY_DN37668_c0_g1_TRINITY_DN37668_c0_g1_i1_g.161091_m.161091	-3.01927	0.000354303	0.00581159	tr|A0A2I0XJ57|A0A2I0XJ57_9ASPA Alpha-xylosidase 2 OS=Dendrobium catenatum OX=906689 GN=XYL2 PE=3 SV=1
TRINITY_DN19025_c0_g1_TRINITY_DN19025_c0_g1_i1_g.64518_m.64518	-3.01363	0.00111831	0.0123722	0
TRINITY_DN54991_c0_g4_TRINITY_DN54991_c0_g4_i1_g.172864_m.172864	-3.01246	0.000116401	0.00292014	XP_020681894.2 probable inactive leucine-rich repeat receptor kinase XIAO [Dendrobium catenatum]
TRINITY_DN46712_c0_g5_TRINITY_DN46712_c0_g5_i2_g.25804_m.25804	-3.01121	0.00128163	0.013553	RWR82957.1 putative WRKY transcription factor 40 [Cinnamomum micranthum f. kanehirae]	WRKY40
TRINITY_DN134294_c0_g1_TRINITY_DN134294_c0_g1_i1_g.2446_m.2446	-3.01092	0.00216354	0.0194501	0
TRINITY_DN36538_c0_g1_TRINITY_DN36538_c0_g1_i2_g.175553_m.175553	-3.0077	0.00629956	0.0417792	XP_021980515.1 flavonoid 3'-monooxygenase [Helianthus annuus]
TRINITY_DN45639_c0_g1_TRINITY_DN45639_c0_g1_i1_g.173114_m.173114	-3.00242	1.39967e-07	9.23544e-05	XP_020674711.1 neutral/alkaline invertase 1, mitochondrial-like [Dendrobium catenatum]
TRINITY_DN57937_c3_g3_TRINITY_DN57937_c3_g3_i1_g.174810_m.174810	-3.00011	0.000462694	0.00686334	0
TRINITY_DN134150_c0_g1_TRINITY_DN134150_c0_g1_i1_g.4439_m.4439	-2.99982	4.17143e-05	0.00159083	GEW13348.1 3-ketoacyl-CoA synthase 20-like [Tanacetum cinerariifolium]
TRINITY_DN49080_c1_g1_TRINITY_DN49080_c1_g1_i2_g.82435_m.82435	-2.99911	1.38417e-06	0.000292509	XP_020704806.1 uncharacterized protein LOC110115781 [Dendrobium catenatum]
TRINITY_DN61307_c6_g16_TRINITY_DN61307_c6_g16_i11_g.72650_m.72650	-2.99798	0.00444094	0.032409	tr|M0SPL7|M0SPL7_MUSAM Uncharacterized protein OS=Musa acuminata subsp. malaccensis OX=214687 PE=4 SV=1
TRINITY_DN42048_c0_g1_TRINITY_DN42048_c0_g1_i1_g.46115_m.46115	-2.99656	0.00013128	0.00312526	XP_020697662.1 WRKY transcription factor 71 [Dendrobium catenatum]	WRKY71
TRINITY_DN59100_c3_g2_TRINITY_DN59100_c3_g2_i12_g.15567_m.15567	-2.99353	0.000532703	0.00753984	sp|Q0KBC7|LTND_CUPNH L-threonate dehydrogenase OS=Cupriavidus necator (strain ATCC 17699 / H16 / DSM 428 / Stanier 337) OX=381666 GN=ltnD PE=1 SV=1
TRINITY_DN47458_c0_g1_TRINITY_DN47458_c0_g1_i1_g.130975_m.130975	-2.98938	0.000105021	0.00275728	XP_020693017.1 4,5-DOPA dioxygenase extradiol [Dendrobium catenatum]
TRINITY_DN53690_c0_g1_TRINITY_DN53690_c0_g1_i2_g.200601_m.200601	-2.98814	0.00291698	0.0239874	PKU80981.1 Endochitinase B [Dendrobium catenatum]
TRINITY_DN40940_c0_g1_TRINITY_DN40940_c0_g1_i1_g.177598_m.177598	-2.98726	1.1945e-07	8.19079e-05	tr|M0RFI4|M0RFI4_MUSAM NAC domain-containing protein OS=Musa acuminata subsp. malaccensis OX=214687 PE=4 SV=1
TRINITY_DN60743_c4_g8_TRINITY_DN60743_c4_g8_i5_g.92826_m.92826	-2.98693	4.13226e-05	0.00158279	XP_020227971.1 protein TIFY 10A-like [Cajanus cajan]
TRINITY_DN53690_c0_g1_TRINITY_DN53690_c0_g1_i1_g.200599_m.200599	-2.98574	0.0056041	0.0384082	XP_020678897.1 chitinase 4-like [Dendrobium catenatum]
TRINITY_DN53690_c0_g1_TRINITY_DN53690_c0_g1_i4_g.200604_m.200604	-2.98421	0.00549521	0.037889	PKU80981.1 Endochitinase B [Dendrobium catenatum]
TRINITY_DN99063_c0_g2_TRINITY_DN99063_c0_g2_i1_g.249076_m.249076	-2.98261	0.000194809	0.00397009	XP_020678182.1 NADPH-dependent aldehyde reductase-like protein, chloroplastic [Dendrobium catenatum]
TRINITY_DN53920_c0_g3_TRINITY_DN53920_c0_g3_i3_g.26681_m.26681	-2.98191	0.000368559	0.00596707	XP_022715501.1 CBL-interacting serine/threonine-protein kinase 23 isoform X1 [Durio zibethinus]
TRINITY_DN51801_c0_g2_TRINITY_DN51801_c0_g2_i1_g.244041_m.244041	-2.9816	0.00166713	0.0161182	0
TRINITY_DN56756_c5_g1_TRINITY_DN56756_c5_g1_i1_g.153311_m.153311	-2.98021	5.37034e-06	0.000563982	XP_020685928.1 uncharacterized protein LOC110102095 isoform X1 [Dendrobium catenatum]
TRINITY_DN62804_c8_g1_TRINITY_DN62804_c8_g1_i3_g.146456_m.146456	-2.97995	4.37446e-07	0.00016357	XP_020682497.2 U-box domain-containing protein 4 [Dendrobium catenatum]
TRINITY_DN56824_c0_g2_TRINITY_DN56824_c0_g2_i4_g.101440_m.101440	-2.97602	0.000814429	0.00997377	tr|M0SNP9|M0SNP9_MUSAM Uncharacterized protein OS=Musa acuminata subsp. malaccensis OX=214687 PE=4 SV=1
TRINITY_DN59148_c0_g1_TRINITY_DN59148_c0_g1_i4_g.16907_m.16907	-2.9751	2.80284e-06	0.000400074	XP_020682038.1 uncharacterized protein LOC110099282 [Dendrobium catenatum]
TRINITY_DN60176_c2_g3_TRINITY_DN60176_c2_g3_i1_g.72005_m.72005	-2.97447	0.00352816	0.0274735	XP_020695144.1 mannose-specific lectin-like [Dendrobium catenatum]
TRINITY_DN60576_c8_g8_TRINITY_DN60576_c8_g8_i4_g.59043_m.59043	-2.97443	0.00297067	0.0242841	XP_020673352.1 ACT domain-containing protein ACR8 [Dendrobium catenatum]
TRINITY_DN42048_c0_g2_TRINITY_DN42048_c0_g2_i2_g.46117_m.46117	-2.97354	0.000545001	0.00765432	XP_020697662.1 WRKY transcription factor 71 [Dendrobium catenatum]	WRKY71
TRINITY_DN58550_c0_g2_TRINITY_DN58550_c0_g2_i5_g.212561_m.212561	-2.97307	0.000472272	0.00695459	PKU61911.1 LysM domain receptor-like kinase 3 [Dendrobium catenatum]
TRINITY_DN50268_c0_g5_TRINITY_DN50268_c0_g5_i10_g.253797_m.253797	-2.96833	1.75154e-05	0.000994371	PKU82142.1 6-phosphofructokinase 3 [Dendrobium catenatum]
TRINITY_DN58966_c3_g1_TRINITY_DN58966_c3_g1_i5_g.134996_m.134996	-2.96785	3.66644e-05	0.00146704	XP_020685599.2 glutathione S-transferase U18-like [Dendrobium catenatum]
TRINITY_DN19080_c0_g1_TRINITY_DN19080_c0_g1_i1_g.64529_m.64529	-2.96773	1.10986e-06	0.000269533	XP_020688526.1 ankyrin repeat domain-containing protein 65-like [Dendrobium catenatum]
TRINITY_DN57663_c0_g1_TRINITY_DN57663_c0_g1_i4_g.52488_m.52488	-2.96415	0.000326673	0.00555375	sp|Q94FM7|C71DK_TOBAC 5-epiaristolochene 1,3-dihydroxylase OS=Nicotiana tabacum OX=4097 GN=CYP71D20 PE=1 SV=2
TRINITY_DN35844_c0_g1_TRINITY_DN35844_c0_g1_i1_g.183122_m.183122	-2.96312	0.000180679	0.00378245	tr|A0A4S8JNH7|A0A4S8JNH7_MUSBA LigB domain-containing protein OS=Musa balbisiana OX=52838 GN=C4D60_Mb01t09720 PE=3 SV=1
TRINITY_DN57589_c0_g4_TRINITY_DN57589_c0_g4_i3_g.103310_m.103310	-2.96188	7.99361e-06	0.000671052	XP_020677966.1 OTU domain-containing protein DDB_G0284757 [Dendrobium catenatum]
TRINITY_DN58530_c3_g1_TRINITY_DN58530_c3_g1_i3_g.212791_m.212791	-2.96077	1.4437e-05	0.000903255	XP_028114301.1 IQ domain-containing protein IQM4-like [Camellia sinensis]
TRINITY_DN55676_c1_g2_TRINITY_DN55676_c1_g2_i6_g.236548_m.236548	-2.96033	6.23922e-07	0.000203918	tr|A0A2I0B0J0|A0A2I0B0J0_9ASPA Nudix hydrolase 18, mitochondrial OS=Apostasia shenzhenica OX=1088818 GN=NUDT18 PE=4 SV=1
TRINITY_DN118898_c0_g2_TRINITY_DN118898_c0_g2_i1_g.5694_m.5694	-2.95785	0.00294719	0.0241381	PKU70695.1 Ethylene-responsive transcription factor ERF114 [Dendrobium catenatum]
TRINITY_DN48104_c0_g1_TRINITY_DN48104_c0_g1_i3_g.86834_m.86834	-2.95646	3.65035e-05	0.00146468	XP_020595511.1 WRKY transcription factor WRKY24-like isoform X1 [Phalaenopsis equestris]	WRKY24
TRINITY_DN29150_c0_g1_TRINITY_DN29150_c0_g1_i1_g.28727_m.28727	-2.95602	0.00782621	0.0488384	XP_020587204.1 peroxidase P7-like [Phalaenopsis equestris]
TRINITY_DN2762_c0_g1_TRINITY_DN2762_c0_g1_i1_g.109481_m.109481	-2.95389	0.00552832	0.0380423	XP_016684210.1 PREDICTED: ABC transporter G family member 25-like, partial [Gossypium hirsutum]
TRINITY_DN55986_c0_g1_TRINITY_DN55986_c0_g1_i12_g.224715_m.224715	-2.95361	0.000651451	0.00857429	tr|A0A287HJ08|A0A287HJ08_HORVV Trehalose 6-phosphate phosphatase OS=Hordeum vulgare subsp. vulgare OX=112509 PE=4 SV=1
TRINITY_DN58530_c3_g1_TRINITY_DN58530_c3_g1_i1_g.212790_m.212790	-2.94679	2.27088e-05	0.00113743	sp|O64851|IQM4_ARATH IQ domain-containing protein IQM4 OS=Arabidopsis thaliana OX=3702 GN=IQM4 PE=2 SV=1
TRINITY_DN38338_c0_g1_TRINITY_DN38338_c0_g1_i1_g.239228_m.239228	-2.94375	5.40471e-06	0.000565892	XP_020683069.1 monothiol glutaredoxin-S9-like [Dendrobium catenatum]
TRINITY_DN15809_c0_g1_TRINITY_DN15809_c0_g1_i1_g.80960_m.80960	-2.93693	0.00229201	0.0202204	XP_020700372.1 uncharacterized protein LOC110112474 [Dendrobium catenatum]
TRINITY_DN56699_c0_g1_TRINITY_DN56699_c0_g1_i3_g.202160_m.202160	-2.9344	0.0065524	0.0429269	XP_020674769.1 NDR1/HIN1-like protein 10 [Dendrobium catenatum]
TRINITY_DN55664_c3_g2_TRINITY_DN55664_c3_g2_i1_g.237060_m.237060	-2.93151	0.000853093	0.010291	XP_028557278.1 uncharacterized protein LOC110099605 [Dendrobium catenatum]
TRINITY_DN60813_c0_g1_TRINITY_DN60813_c0_g1_i2_g.151307_m.151307	-2.92973	1.04416e-05	0.000772841	AKM70751.1 phenylalanine ammonia-lyase, partial [Dendrobium candidum]
TRINITY_DN45675_c0_g1_TRINITY_DN45675_c0_g1_i4_g.173297_m.173297	-2.92906	0.00655056	0.0429269	tr|A0A059DEI4|A0A059DEI4_EUCGR Protein kinase domain-containing protein OS=Eucalyptus grandis OX=71139 GN=EUGRSUZ_A01018 PE=3 SV=1
TRINITY_DN59999_c2_g2_TRINITY_DN59999_c2_g2_i4_g.226747_m.226747	-2.9282	6.0971e-05	0.00198161	XP_020691420.1 aconitate hydratase, cytoplasmic [Dendrobium catenatum]
TRINITY_DN58530_c3_g1_TRINITY_DN58530_c3_g1_i12_g.212803_m.212803	-2.92631	3.46216e-06	0.000444856	XP_028114301.1 IQ domain-containing protein IQM4-like [Camellia sinensis]
TRINITY_DN53503_c0_g1_TRINITY_DN53503_c0_g1_i1_g.29338_m.29338	-2.92464	0.000111917	0.00284644	XP_020575933.1 nucleotide pyrophosphatase/phosphodiesterase-like [Phalaenopsis equestris]
TRINITY_DN53180_c0_g2_TRINITY_DN53180_c0_g2_i5_g.182447_m.182447	-2.92317	0.00144611	0.0146527	XP_020678106.1 calmodulin-like protein 11 [Dendrobium catenatum]
TRINITY_DN48357_c0_g1_TRINITY_DN48357_c0_g1_i2_g.123262_m.123262	-2.92266	0.000334058	0.00562045	sp|A2WNM0|IAA4_ORYSI Auxin-responsive protein IAA4 OS=Oryza sativa subsp. indica OX=39946 GN=IAA4 PE=2 SV=1
TRINITY_DN61187_c3_g1_TRINITY_DN61187_c3_g1_i3_g.10479_m.10479	-2.92143	0.000758124	0.00951287	0
TRINITY_DN55647_c7_g1_TRINITY_DN55647_c7_g1_i2_g.237455_m.237455	-2.91836	4.63793e-05	0.00170909	tr|A0A5P1E2H6|A0A5P1E2H6_ASPOF DUF3700 domain-containing protein OS=Asparagus officinalis OX=4686 GN=A4U43_C10F12260 PE=4 SV=1
TRINITY_DN61429_c0_g1_TRINITY_DN61429_c0_g1_i2_g.250639_m.250639	-2.91738	4.91597e-05	0.00175784	XP_020597726.1 LOW QUALITY PROTEIN: NAC domain-containing protein 68-like [Phalaenopsis equestris]
TRINITY_DN65251_c0_g1_TRINITY_DN65251_c0_g1_i1_g.130936_m.130936	-2.9136	0.0026138	0.0221916	0
TRINITY_DN50907_c0_g1_TRINITY_DN50907_c0_g1_i5_g.206084_m.206084	-2.91311	0.000738063	0.00933483	TKR79616.1 hypothetical protein D5086_0000270970 [Populus alba]
TRINITY_DN63400_c0_g1_TRINITY_DN63400_c0_g1_i1_g.211390_m.211390	-2.91155	3.76032e-05	0.00148064	XP_020676241.2 caffeoylshikimate esterase [Dendrobium catenatum]
TRINITY_DN50017_c0_g1_TRINITY_DN50017_c0_g1_i2_g.187753_m.187753	-2.91062	0.00218145	0.0195509	XP_020573414.1 allene oxide synthase 2-like [Phalaenopsis equestris]
TRINITY_DN40030_c0_g3_TRINITY_DN40030_c0_g3_i1_g.114873_m.114873	-2.91018	2.59822e-06	0.000381775	XP_020701338.1 E3 ubiquitin-protein ligase RGLG2 [Dendrobium catenatum]
TRINITY_DN61138_c1_g2_TRINITY_DN61138_c1_g2_i2_g.10259_m.10259	-2.90775	6.02089e-07	0.000202458	QDX18291.1 TEM AP2/ERF and B3 domain-containing transcription repressor RAV2-like protein (TEM1) isoform X1 [Cymbidium sinense]
TRINITY_DN46587_c0_g1_TRINITY_DN46587_c0_g1_i1_g.161359_m.161359	-2.90554	3.97161e-07	0.00015847	sp|O49840|PBL3_ARATH Probable serine/threonine-protein kinase PBL3 OS=Arabidopsis thaliana OX=3702 GN=PBL3 PE=1 SV=1
TRINITY_DN45995_c1_g1_TRINITY_DN45995_c1_g1_i1_g.205008_m.205008	-2.90498	4.9568e-05	0.00176166	tr|A0A2I0XCI2|A0A2I0XCI2_9ASPA Cupin_3 domain-containing protein OS=Dendrobium catenatum OX=906689 GN=MA16_Dca003344 PE=4 SV=1
TRINITY_DN53690_c0_g1_TRINITY_DN53690_c0_g1_i3_g.200602_m.200602	-2.90466	0.00320149	0.0255958	XP_020678897.1 chitinase 4-like [Dendrobium catenatum]
TRINITY_DN48291_c0_g2_TRINITY_DN48291_c0_g2_i1_g.78998_m.78998	-2.90428	5.91798e-05	0.00194875	XP_020686062.1 calcium-binding protein CML42-like [Dendrobium catenatum]
TRINITY_DN44758_c0_g1_TRINITY_DN44758_c0_g1_i1_g.15188_m.15188	-2.9042	0.00444634	0.0324309	XP_020581053.1 uncharacterized protein LOC110025110 isoform X2 [Phalaenopsis equestris]
TRINITY_DN22999_c0_g1_TRINITY_DN22999_c0_g1_i2_g.117884_m.117884	-2.90285	4.62453e-06	0.000525647	XP_020698874.2 L-aspartate oxidase, chloroplastic [Dendrobium catenatum]
TRINITY_DN55245_c0_g2_TRINITY_DN55245_c0_g2_i5_g.29918_m.29918	-2.90277	0.000636985	0.00842512	tr|A0A1U8AM13|A0A1U8AM13_NELNU Inositol oxygenase OS=Nelumbo nucifera OX=4432 GN=LOC104604456 PE=3 SV=1
TRINITY_DN56765_c6_g1_TRINITY_DN56765_c6_g1_i8_g.154344_m.154344	-2.90115	0.00591655	0.0399899	0
TRINITY_DN58824_c3_g1_TRINITY_DN58824_c3_g1_i14_g.124654_m.124654	-2.90059	0.00632415	0.0418758	PKU63796.1 Short-chain dehydrogenase TIC 32, chloroplastic [Dendrobium catenatum]
TRINITY_DN51654_c2_g2_TRINITY_DN51654_c2_g2_i1_g.162085_m.162085	-2.89911	0.00136842	0.0141319	XP_020687951.2 zinc finger protein 36-like [Dendrobium catenatum]
TRINITY_DN59099_c0_g1_TRINITY_DN59099_c0_g1_i1_g.38546_m.38546	-2.89687	0.000159651	0.00348076	MBA0691851.1 hypothetical protein [Gossypium aridum]
TRINITY_DN31240_c0_g1_TRINITY_DN31240_c0_g1_i1_g.14473_m.14473	-2.89594	0.000169256	0.00363356	XP_022548675.1 UPF0503 protein At3g09070, chloroplastic-like [Brassica napus]
TRINITY_DN45639_c0_g1_TRINITY_DN45639_c0_g1_i5_g.173123_m.173123	-2.89168	2.03556e-08	4.61663e-05	XP_020254973.1 neutral/alkaline invertase 1, mitochondrial [Asparagus officinalis]
TRINITY_DN53180_c0_g2_TRINITY_DN53180_c0_g2_i4_g.182446_m.182446	-2.8908	0.000879746	0.0105061	XP_020678106.1 calmodulin-like protein 11 [Dendrobium catenatum]
TRINITY_DN63706_c0_g1_TRINITY_DN63706_c0_g1_i1_g.89688_m.89688	-2.88817	0.000203386	0.0040924	QDL88573.1 scarecrow-like protein 23-like isoform X2 [Cymbidium sinense]
TRINITY_DN54168_c0_g2_TRINITY_DN54168_c0_g2_i2_g.36734_m.36734	-2.88229	3.2688e-07	0.000141127	XP_020576381.1 NAC transcription factor 47-like [Phalaenopsis equestris]
TRINITY_DN60264_c4_g1_TRINITY_DN60264_c4_g1_i1_g.178683_m.178683	-2.882	0.00058299	0.00798131	XP_020682137.1 syntaxin-121 [Dendrobium catenatum]
TRINITY_DN62092_c1_g5_TRINITY_DN62092_c1_g5_i2_g.33067_m.33067	-2.87915	0.000973605	0.0112396	tr|A0A0A9J909|A0A0A9J909_ARUDO Uncharacterized protein OS=Arundo donax OX=35708 PE=4 SV=1
TRINITY_DN55857_c1_g3_TRINITY_DN55857_c1_g3_i10_g.142799_m.142799	-2.87659	8.29142e-05	0.0023924	XP_020571795.1 uncharacterized protein LOC110018724 [Phalaenopsis equestris]
TRINITY_DN60026_c6_g10_TRINITY_DN60026_c6_g10_i2_g.246791_m.246791	-2.87472	1.05204e-05	0.000772841	XP_020705860.1 uncharacterized protein LOC110116562 [Dendrobium catenatum]
TRINITY_DN52009_c0_g1_TRINITY_DN52009_c0_g1_i2_g.129807_m.129807	-2.87465	1.26128e-06	0.000282745	XP_020690174.1 probable E3 ubiquitin-protein ligase XBOS33 [Dendrobium catenatum]
TRINITY_DN57762_c0_g1_TRINITY_DN57762_c0_g1_i3_g.242788_m.242788	-2.87222	2.44485e-05	0.00119245	tr|A0A2P5D0R5|A0A2P5D0R5_PARAD Aldo/keto reductase/potassium channel subunit beta OS=Parasponia andersonii OX=3476 GN=PanWU01x14_106750 PE=4 SV=1
TRINITY_DN9204_c0_g2_TRINITY_DN9204_c0_g2_i1_g.199941_m.199941	-2.87191	7.72112e-06	0.000661836	AAT08720.1 transaldolase, partial [Hyacinthus orientalis]
TRINITY_DN36523_c0_g2_TRINITY_DN36523_c0_g2_i1_g.175559_m.175559	-2.87044	1.93212e-07	0.000110768	XP_020576379.1 NAC domain-containing protein 92-like [Phalaenopsis equestris]
TRINITY_DN61742_c0_g13_TRINITY_DN61742_c0_g13_i1_g.188022_m.188022	-2.86942	3.97211e-05	0.00154859	tr|A0A1E5V9M2|A0A1E5V9M2_9POAL Uncharacterized protein (Fragment) OS=Dichanthelium oligosanthes OX=888268 GN=BAE44_0017224 PE=4 SV=1
TRINITY_DN57762_c0_g1_TRINITY_DN57762_c0_g1_i2_g.242786_m.242786	-2.8687	1.19424e-06	0.000276581	XP_020575289.1 probable aldo-keto reductase 2 [Phalaenopsis equestris]
TRINITY_DN50634_c0_g1_TRINITY_DN50634_c0_g1_i2_g.90001_m.90001	-2.86801	0.00156523	0.0154365	XP_020579582.1 uncharacterized protein LOC110024136 [Phalaenopsis equestris]
TRINITY_DN61286_c5_g1_TRINITY_DN61286_c5_g1_i15_g.187113_m.187113	-2.86595	0.000283204	0.00504016	XP_020265776.1 caffeoylshikimate esterase-like [Asparagus officinalis]
TRINITY_DN55986_c0_g1_TRINITY_DN55986_c0_g1_i2_g.224684_m.224684	-2.8644	0.00236959	0.0206908	tr|A0A5B6W4W1|A0A5B6W4W1_9ROSI Trehalose 6-phosphate phosphatase OS=Gossypium australe OX=47621 GN=EPI10_010641 PE=3 SV=1
TRINITY_DN57692_c0_g6_TRINITY_DN57692_c0_g6_i1_g.51431_m.51431	-2.86391	0.00178269	0.0168684	tr|A0A2I0VJT8|A0A2I0VJT8_9ASPA Nodulin-like domain-containing protein OS=Dendrobium catenatum OX=906689 GN=MA16_Dca022525 PE=4 SV=1
TRINITY_DN60727_c3_g3_TRINITY_DN60727_c3_g3_i17_g.93454_m.93454	-2.86348	0.000274358	0.0049382	XP_020691398.1 protein IN2-1 homolog B-like isoform X2 [Dendrobium catenatum]
TRINITY_DN59870_c2_g1_TRINITY_DN59870_c2_g1_i4_g.62953_m.62953	-2.86123	1.38184e-06	0.000292509	XP_020583963.1 probable trehalose-phosphate phosphatase F [Phalaenopsis equestris]
TRINITY_DN32250_c0_g1_TRINITY_DN32250_c0_g1_i4_g.187553_m.187553	-2.86075	0.00200328	0.0183341	XP_020689559.1 homeobox-leucine zipper protein HOX12-like [Dendrobium catenatum]
TRINITY_DN60657_c3_g1_TRINITY_DN60657_c3_g1_i2_g.159735_m.159735	-2.85893	8.95138e-05	0.00250706	RWW54538.1 hypothetical protein BHE74_00038876 [Ensete ventricosum]
TRINITY_DN55006_c0_g3_TRINITY_DN55006_c0_g3_i14_g.100777_m.100777	-2.85641	8.70694e-05	0.00246495	RVW83757.1 putative alpha,alpha-trehalose-phosphate synthase [UDP-forming] 7 [Vitis vinifera]
TRINITY_DN57308_c4_g2_TRINITY_DN57308_c4_g2_i2_g.220027_m.220027	-2.85398	0.00018527	0.00384077	tr|A0A1D6P004|A0A1D6P004_MAIZE Protein DETOXIFICATION 16 OS=Zea mays OX=4577 GN=ZEAMMB73_Zm00001d045948 PE=3 SV=1
TRINITY_DN60024_c3_g2_TRINITY_DN60024_c3_g2_i2_g.245886_m.245886	-2.85394	0.000307448	0.00532265	tr|A0A2I0WMR7|A0A2I0WMR7_9ASPA Molybdenum cofactor sulfurase OS=Dendrobium catenatum OX=906689 GN=FLACCA PE=4 SV=1
TRINITY_DN54831_c0_g3_TRINITY_DN54831_c0_g3_i1_g.150694_m.150694	-2.85378	0.000642392	0.00848059	XP_020702729.1 E3 ubiquitin-protein ligase PUB23 [Dendrobium catenatum]
TRINITY_DN58530_c3_g1_TRINITY_DN58530_c3_g1_i10_g.212800_m.212800	-2.85364	1.29685e-05	0.000868817	XP_020702259.1 IQ domain-containing protein IQM1 [Dendrobium catenatum]
TRINITY_DN55972_c0_g2_TRINITY_DN55972_c0_g2_i1_g.224260_m.224260	-2.85322	5.70085e-07	0.000193558	XP_020704676.1 AAA-ATPase At2g46620 [Dendrobium catenatum]
TRINITY_DN110945_c0_g1_TRINITY_DN110945_c0_g1_i1_g.7600_m.7600	-2.85242	0.00118842	0.0128948	QDL88471.1 transcription factor MYB78-like isoform X1, partial [Cymbidium ensifolium]
TRINITY_DN58689_c0_g3_TRINITY_DN58689_c0_g3_i10_g.85652_m.85652	-2.84901	0.00184417	0.0172765	tr|A0A453CWC5|A0A453CWC5_AEGTS fn3_6 domain-containing protein OS=Aegilops tauschii subsp. strangulata OX=200361 PE=4 SV=1
TRINITY_DN148394_c0_g1_TRINITY_DN148394_c0_g1_i1_g.968_m.968	-2.84785	1.95588e-05	0.0010395	sp|Q9C7R6|PUB17_ARATH U-box domain-containing protein 17 OS=Arabidopsis thaliana OX=3702 GN=PUB17 PE=2 SV=1
TRINITY_DN59870_c2_g1_TRINITY_DN59870_c2_g1_i6_g.62955_m.62955	-2.84776	1.26961e-05	0.00085665	XP_020583963.1 probable trehalose-phosphate phosphatase F [Phalaenopsis equestris]
TRINITY_DN30017_c0_g1_TRINITY_DN30017_c0_g1_i1_g.81602_m.81602	-2.84749	5.02551e-05	0.00177712	0
TRINITY_DN52138_c0_g1_TRINITY_DN52138_c0_g1_i1_g.180811_m.180811	-2.84536	0.00161916	0.0158057	0
TRINITY_DN54720_c0_g2_TRINITY_DN54720_c0_g2_i1_g.18138_m.18138	-2.84518	2.97466e-07	0.000136877	XP_020683789.1 phospholipase A1-Ibeta2, chloroplastic [Dendrobium catenatum]
TRINITY_DN42233_c0_g3_TRINITY_DN42233_c0_g3_i1_g.155044_m.155044	-2.84475	1.60312e-06	0.000304689	XP_020675015.1 heat stress transcription factor B-2b [Dendrobium catenatum]
TRINITY_DN51524_c0_g1_TRINITY_DN51524_c0_g1_i1_g.9172_m.9172	-2.84466	0.000126359	0.00305094	XP_020687175.1 uncharacterized protein LOC110102989 [Dendrobium catenatum]
TRINITY_DN60520_c1_g2_TRINITY_DN60520_c1_g2_i13_g.58556_m.58556	-2.84208	1.05356e-05	0.000772841	XP_020692876.1 probable low-specificity L-threonine aldolase 2 [Dendrobium catenatum]
TRINITY_DN46196_c1_g1_TRINITY_DN46196_c1_g1_i1_g.87289_m.87289	-2.84102	0.000766326	0.00956431	XP_020675422.1 F-box protein AFR [Dendrobium catenatum]
TRINITY_DN60883_c0_g1_TRINITY_DN60883_c0_g1_i3_g.152333_m.152333	-2.84075	5.0621e-06	0.000546379	XP_020701485.1 phospholipase A1 PLIP2, chloroplastic [Dendrobium catenatum]
TRINITY_DN62552_c1_g3_TRINITY_DN62552_c1_g3_i1_g.169200_m.169200	-2.84019	0.000415525	0.00644977	XP_028556338.1 synaptotagmin-3 isoform X2 [Dendrobium catenatum]
TRINITY_DN60657_c3_g1_TRINITY_DN60657_c3_g1_i1_g.159734_m.159734	-2.83967	4.52272e-05	0.00167903	KAF5744465.1 WRKY DNA-binding protein 33 isoform 1 [Tripterygium wilfordii]
TRINITY_DN34488_c0_g1_TRINITY_DN34488_c0_g1_i2_g.41960_m.41960	-2.83735	4.55446e-06	0.00052221	XP_020690348.2 probable serine/threonine-protein kinase WNK11 [Dendrobium catenatum]
TRINITY_DN60743_c4_g4_TRINITY_DN60743_c4_g4_i1_g.92794_m.92794	-2.83735	1.17395e-07	8.19079e-05	XP_020701950.1 protein TIFY 10a-like [Dendrobium catenatum]
TRINITY_DN59870_c2_g1_TRINITY_DN59870_c2_g1_i1_g.62950_m.62950	-2.83683	5.74538e-06	0.000585778	EOY22905.1 Haloacid dehalogenase-like hydrolase superfamily protein isoform 5 [Theobroma cacao]
TRINITY_DN61086_c0_g2_TRINITY_DN61086_c0_g2_i1_g.227734_m.227734	-2.83629	5.09227e-05	0.00177712	XP_020677044.1 heptahelical transmembrane protein 4-like [Dendrobium catenatum]
TRINITY_DN60712_c2_g2_TRINITY_DN60712_c2_g2_i9_g.92162_m.92162	-2.83538	0.000288445	0.00510934	tr|A0A287TKN9|A0A287TKN9_HORVV Pyr_redox_2 domain-containing protein OS=Hordeum vulgare subsp. vulgare OX=112509 PE=4 SV=1
TRINITY_DN49474_c0_g1_TRINITY_DN49474_c0_g1_i1_g.144568_m.144568	-2.83528	0.0011188	0.0123736	AVO00688.1 WRKY transcription factor 48-like [Cymbidium sinense]	WRKY48
TRINITY_DN155055_c0_g1_TRINITY_DN155055_c0_g1_i1_g.3473_m.3473	-2.83478	0.00277492	0.0231492	sp|Q9MBG5|CML45_ARATH Probable calcium-binding protein CML45 OS=Arabidopsis thaliana OX=3702 GN=CML45 PE=2 SV=1
TRINITY_DN64487_c0_g1_TRINITY_DN64487_c0_g1_i1_g.173346_m.173346	-2.83458	0.00352925	0.0274758	tr|A0A1D1ZEE3|A0A1D1ZEE3_9ARAE Carboxylate-amine ligase Rxyl_1127 OS=Anthurium amnicola OX=1678845 GN=Rxyl_1127 PE=4 SV=1
TRINITY_DN53825_c1_g1_TRINITY_DN53825_c1_g1_i1_g.165036_m.165036	-2.83232	0.00023675	0.00450456	XP_020691364.1 probable peptide/nitrate transporter At3g43790 isoform X2 [Dendrobium catenatum]
TRINITY_DN52759_c1_g2_TRINITY_DN52759_c1_g2_i1_g.108408_m.108408	-2.82793	0.000829264	0.0101003	XP_020579968.1 PTI1-like tyrosine-protein kinase At3g15890 [Phalaenopsis equestris]
TRINITY_DN54007_c0_g2_TRINITY_DN54007_c0_g2_i1_g.118816_m.118816	-2.82591	0.00256055	0.0218616	PKU82278.1 putative E3 ubiquitin-protein ligase RHA2B [Dendrobium catenatum]
TRINITY_DN23436_c0_g1_TRINITY_DN23436_c0_g1_i1_g.81712_m.81712	-2.82502	5.27235e-05	0.00181655	XP_020676981.1 transcription repressor OFP8 [Dendrobium catenatum]
TRINITY_DN47584_c0_g1_TRINITY_DN47584_c0_g1_i1_g.113104_m.113104	-2.81894	0.00176854	0.0167791	tr|A0A2I0X369|A0A2I0X369_9ASPA Alkylated DNA repair protein OS=Dendrobium catenatum OX=906689 GN=MA16_Dca005336 PE=4 SV=1
TRINITY_DN53228_c1_g2_TRINITY_DN53228_c1_g2_i1_g.166374_m.166374	-2.81268	0.000101143	0.00268597	XP_020671741.1 uncharacterized protein LOC110091833 [Dendrobium catenatum]
TRINITY_DN37684_c0_g2_TRINITY_DN37684_c0_g2_i1_g.161012_m.161012	-2.81162	3.15356e-06	0.000432483	PKU75179.1 hypothetical protein MA16_Dca015535 [Dendrobium catenatum]
TRINITY_DN39307_c0_g1_TRINITY_DN39307_c0_g1_i1_g.79589_m.79589	-2.81051	0.000387311	0.00615072	XP_020589678.1 bidirectional sugar transporter SWEET16-like isoform X1 [Phalaenopsis equestris]
TRINITY_DN55664_c2_g1_TRINITY_DN55664_c2_g1_i2_g.237051_m.237051	-2.80998	4.69186e-05	0.00171811	XP_020595437.1 NAC domain-containing protein 48-like [Phalaenopsis equestris]
TRINITY_DN55647_c7_g1_TRINITY_DN55647_c7_g1_i1_g.237453_m.237453	-2.80986	3.55865e-05	0.00144039	XP_020675464.1 stem-specific protein TSJT1 [Dendrobium catenatum]
TRINITY_DN33550_c0_g1_TRINITY_DN33550_c0_g1_i1_g.74795_m.74795	-2.80814	0.000417802	0.0064707	tr|A0A438EKC3|A0A438EKC3_VITVI GMC_oxred_C domain-containing protein OS=Vitis vinifera OX=29760 GN=CK203_073501 PE=4 SV=1
TRINITY_DN60176_c2_g3_TRINITY_DN60176_c2_g3_i2_g.72006_m.72006	-2.80799	0.000620948	0.00827875	KAF3786292.1 Mannose-specific lectin [Nymphaea thermarum]
TRINITY_DN56699_c0_g1_TRINITY_DN56699_c0_g1_i1_g.202155_m.202155	-2.80664	0.00392887	0.0296177	XP_020674769.1 NDR1/HIN1-like protein 10 [Dendrobium catenatum]
TRINITY_DN58344_c0_g6_TRINITY_DN58344_c0_g6_i2_g.89048_m.89048	-2.80648	0.00155386	0.0153785	GEV17928.1 sphinganine C4-monooxygenase 1 [Tanacetum cinerariifolium]
TRINITY_DN50490_c0_g1_TRINITY_DN50490_c0_g1_i3_g.74902_m.74902	-2.80631	0.00364727	0.0281263	XP_020688544.1 gibberellin 2-beta-dioxygenase 8 [Dendrobium catenatum]
TRINITY_DN55211_c0_g1_TRINITY_DN55211_c0_g1_i1_g.30765_m.30765	-2.80189	0.000168728	0.00362444	XP_020701574.2 uncharacterized protein LOC110113367 [Dendrobium catenatum]
TRINITY_DN54082_c1_g3_TRINITY_DN54082_c1_g3_i7_g.118242_m.118242	-2.80091	0.00597713	0.0403059	XP_020689126.1 thaumatin-like protein 1b [Dendrobium catenatum]
TRINITY_DN60743_c4_g8_TRINITY_DN60743_c4_g8_i2_g.92818_m.92818	-2.79828	1.15233e-05	0.000809197	XP_020701950.1 protein TIFY 10a-like [Dendrobium catenatum]
TRINITY_DN60576_c8_g8_TRINITY_DN60576_c8_g8_i3_g.59037_m.59037	-2.79571	0.00316861	0.025415	XP_020588682.1 ACT domain-containing protein ACR8-like [Phalaenopsis equestris]
TRINITY_DN57873_c7_g3_TRINITY_DN57873_c7_g3_i5_g.43921_m.43921	-2.79366	0.00015701	0.00345874	0
TRINITY_DN38677_c0_g3_TRINITY_DN38677_c0_g3_i1_g.183025_m.183025	-2.7936	1.73972e-07	0.000104896	XP_020697667.1 E3 ubiquitin-protein ligase MPSR1 [Dendrobium catenatum]
TRINITY_DN57698_c0_g1_TRINITY_DN57698_c0_g1_i1_g.52259_m.52259	-2.79039	2.14561e-06	0.000344192	XP_020576909.1 probable pectinesterase/pectinesterase inhibitor 51 [Phalaenopsis equestris]
TRINITY_DN48286_c0_g1_TRINITY_DN48286_c0_g1_i4_g.79188_m.79188	-2.78717	3.99146e-05	0.0015544	XP_020157429.1 binding partner of ACD11 1-like [Aegilops tauschii subsp. tauschii]
TRINITY_DN58344_c0_g3_TRINITY_DN58344_c0_g3_i12_g.89039_m.89039	-2.78716	6.44026e-06	0.000604959	XP_020693965.1 sphinganine C4-monooxygenase 2-like, partial [Dendrobium catenatum]
TRINITY_DN56997_c1_g1_TRINITY_DN56997_c1_g1_i1_g.238822_m.238822	-2.78704	6.07486e-05	0.00198093	XP_018674816.1 PREDICTED: uncharacterized protein LOC104000794 [Musa acuminata subsp. malaccensis]
TRINITY_DN57604_c0_g2_TRINITY_DN57604_c0_g2_i15_g.51884_m.51884	-2.78469	2.07852e-07	0.000113575	XP_020676904.1 inositol transporter 1 [Dendrobium catenatum]
TRINITY_DN52610_c0_g1_TRINITY_DN52610_c0_g1_i2_g.141566_m.141566	-2.78413	0.00138361	0.0142623	XP_028552787.1 transcription factor EMB1444 isoform X3 [Dendrobium catenatum]
TRINITY_DN60727_c3_g3_TRINITY_DN60727_c3_g3_i10_g.93449_m.93449	-2.78408	0.000329781	0.00557948	XP_020691404.1 protein IN2-1 homolog B [Dendrobium catenatum]
TRINITY_DN52924_c0_g3_TRINITY_DN52924_c0_g3_i1_g.190598_m.190598	-2.78113	0.00346676	0.0271304	sp|Q9LTE3|HIP12_ARATH Heavy metal-associated isoprenylated plant protein 12 OS=Arabidopsis thaliana OX=3702 GN=HIPP12 PE=3 SV=1
TRINITY_DN58854_c6_g3_TRINITY_DN58854_c6_g3_i13_g.125773_m.125773	-2.78024	3.00596e-05	0.00133234	XP_017440348.1 PREDICTED: probable phospholipid-transporting ATPase 8 [Vigna angularis]
TRINITY_DN56314_c9_g2_TRINITY_DN56314_c9_g2_i1_g.113786_m.113786	-2.77704	0.000447273	0.00672467	XP_020684918.1 probable protein phosphatase 2C 2 [Dendrobium catenatum]
TRINITY_DN61033_c4_g2_TRINITY_DN61033_c4_g2_i2_g.227765_m.227765	-2.77693	0.00143878	0.0145969	tr|A0A2I0AHH2|A0A2I0AHH2_9ASPA Magnesium transporter OS=Apostasia shenzhenica OX=1088818 GN=MRS2-G PE=3 SV=1
TRINITY_DN55006_c0_g3_TRINITY_DN55006_c0_g3_i16_g.100786_m.100786	-2.77548	7.87914e-05	0.00232524	XP_020704646.1 probable alpha,alpha-trehalose-phosphate synthase [UDP-forming] 7 [Dendrobium catenatum]
TRINITY_DN61739_c0_g5_TRINITY_DN61739_c0_g5_i1_g.190194_m.190194	-2.77508	0.00021573	0.00425576	XP_021284726.1 beta-1,3-galactosyltransferase 7 isoform X3 [Herrania umbratica]
TRINITY_DN62804_c4_g1_TRINITY_DN62804_c4_g1_i1_g.146451_m.146451	-2.77311	0.0012728	0.0134882	XP_028549308.1 inorganic phosphate transporter 1-4-like [Dendrobium catenatum]
TRINITY_DN60743_c4_g4_TRINITY_DN60743_c4_g4_i4_g.92799_m.92799	-2.77042	5.19137e-08	5.18707e-05	PKU84926.1 Protein TIFY 10A [Dendrobium catenatum]
TRINITY_DN56021_c3_g3_TRINITY_DN56021_c3_g3_i1_g.47446_m.47446	-2.77001	0.000167001	0.00359614	tr|A0A444ER10|A0A444ER10_ENSVE Aa_trans domain-containing protein OS=Ensete ventricosum OX=4639 GN=GW17_00023473 PE=4 SV=1
TRINITY_DN61462_c6_g6_TRINITY_DN61462_c6_g6_i15_g.250791_m.250791	-2.76734	2.37703e-06	0.000366198	XP_020690628.1 receptor-like cytoplasmic kinase 176 [Dendrobium catenatum]
TRINITY_DN61739_c0_g4_TRINITY_DN61739_c0_g4_i1_g.190190_m.190190	-2.76701	0.00584272	0.0396153	XP_020579275.1 caffeic acid 3-O-methyltransferase-like [Phalaenopsis equestris]
TRINITY_DN56314_c9_g2_TRINITY_DN56314_c9_g2_i6_g.113796_m.113796	-2.76264	0.000337622	0.00565198	XP_020684918.1 probable protein phosphatase 2C 2 [Dendrobium catenatum]
TRINITY_DN58344_c0_g3_TRINITY_DN58344_c0_g3_i11_g.89038_m.89038	-2.76262	0.00165311	0.0160008	XP_020693965.1 sphinganine C4-monooxygenase 2-like, partial [Dendrobium catenatum]
TRINITY_DN59060_c2_g2_TRINITY_DN59060_c2_g2_i1_g.38146_m.38146	-2.76178	0.000266894	0.00485143	tr|A0A4V4H3M2|A0A4V4H3M2_MUSBA acidPPc domain-containing protein OS=Musa balbisiana OX=52838 GN=C4D60_Mb06t02880 PE=3 SV=1
TRINITY_DN46807_c0_g3_TRINITY_DN46807_c0_g3_i1_g.225305_m.225305	-2.76163	4.2577e-06	0.000503027	XP_020695466.1 chaperone protein dnaJ 8, chloroplastic [Dendrobium catenatum]
TRINITY_DN55986_c0_g1_TRINITY_DN55986_c0_g1_i14_g.224722_m.224722	-2.76073	0.00272217	0.0227962	KAF5779833.1 putative trehalose-phosphatase [Helianthus annuus]
TRINITY_DN152077_c0_g2_TRINITY_DN152077_c0_g2_i1_g.983_m.983	-2.76031	4.95228e-05	0.00176166	XP_020691998.1 protein PHLOEM PROTEIN 2-LIKE A2-like isoform X1 [Dendrobium catenatum]
TRINITY_DN50731_c1_g2_TRINITY_DN50731_c1_g2_i1_g.234400_m.234400	-2.75977	0.00210573	0.0190283	TYK09992.1 alpha-aminoadipic semialdehyde synthase isoform X2 [Cucumis melo var. makuwa]
TRINITY_DN9204_c0_g1_TRINITY_DN9204_c0_g1_i1_g.199940_m.199940	-2.75453	8.63266e-06	0.000697417	tr|A0A2I0WV75|A0A2I0WV75_9ASPA Transaldolase OS=Dendrobium catenatum OX=906689 GN=MA16_Dca000913 PE=3 SV=1
TRINITY_DN60325_c0_g2_TRINITY_DN60325_c0_g2_i2_g.12216_m.12216	-2.75338	5.05136e-05	0.00177712	XP_020680280.1 uncharacterized protein LOC110097949 [Dendrobium catenatum]
TRINITY_DN60727_c3_g3_TRINITY_DN60727_c3_g3_i7_g.93446_m.93446	-2.75173	0.00041675	0.00646591	XP_020691398.1 protein IN2-1 homolog B-like isoform X2 [Dendrobium catenatum]
TRINITY_DN48286_c0_g1_TRINITY_DN48286_c0_g1_i1_g.79186_m.79186	-2.75098	1.11341e-05	0.000791448	XP_028554801.1 binding partner of ACD11 1 isoform X2 [Dendrobium catenatum]
TRINITY_DN50385_c1_g1_TRINITY_DN50385_c1_g1_i1_g.195173_m.195173	-2.75045	0.000238585	0.00451798	XP_022547815.1 probable fructokinase-4 [Brassica napus]
TRINITY_DN61086_c0_g2_TRINITY_DN61086_c0_g2_i3_g.227736_m.227736	-2.74939	0.00266124	0.0224515	XP_020677044.1 heptahelical transmembrane protein 4-like [Dendrobium catenatum]
TRINITY_DN52766_c0_g2_TRINITY_DN52766_c0_g2_i2_g.108626_m.108626	-2.74761	1.30741e-05	0.000872615	sp|Q9LK08|HIBC7_ARATH 3-hydroxyisobutyryl-CoA hydrolase-like protein 4, mitochondrial OS=Arabidopsis thaliana OX=3702 GN=At3g24360 PE=2 SV=1
TRINITY_DN50907_c0_g1_TRINITY_DN50907_c0_g1_i2_g.206081_m.206081	-2.7469	0.000452258	0.0067769	XP_020698025.1 UPF0014 membrane protein STAR2 [Dendrobium catenatum]
TRINITY_DN84661_c0_g1_TRINITY_DN84661_c0_g1_i1_g.64282_m.64282	-2.7445	0.000817431	0.00999524	0
TRINITY_DN56930_c2_g5_TRINITY_DN56930_c2_g5_i9_g.238409_m.238409	-2.7427	0.00147273	0.014821	XP_020683753.1 wall-associated receptor kinase-like 20 [Dendrobium catenatum]
TRINITY_DN48796_c0_g1_TRINITY_DN48796_c0_g1_i2_g.8503_m.8503	-2.74219	0.00330069	0.0261446	XP_010940635.1 heavy metal-associated isoprenylated plant protein 3 isoform X1 [Elaeis guineensis]
TRINITY_DN54306_c0_g1_TRINITY_DN54306_c0_g1_i4_g.56129_m.56129	-2.74158	2.2735e-05	0.00113743	XP_020676610.1 uncharacterized protein LOC110095408 isoform X1 [Dendrobium catenatum]
TRINITY_DN46214_c0_g1_TRINITY_DN46214_c0_g1_i1_g.198246_m.198246	-2.74121	0.000629819	0.00836196	XP_020680323.1 cation/H(+) antiporter 19 [Dendrobium catenatum]
TRINITY_DN29202_c0_g1_TRINITY_DN29202_c0_g1_i1_g.183230_m.183230	-2.7404	7.67621e-05	0.00229195	THU60828.1 hypothetical protein C4D60_Mb07t16860 [Musa balbisiana]
TRINITY_DN49041_c0_g2_TRINITY_DN49041_c0_g2_i1_g.82131_m.82131	-2.73946	4.61611e-05	0.00170474	XP_020677611.1 protein SYM1 [Dendrobium catenatum]
TRINITY_DN21506_c0_g1_TRINITY_DN21506_c0_g1_i1_g.64449_m.64449	-2.73939	7.81889e-06	0.000666913	XP_020691477.1 ethylene-responsive transcription factor ERF053-like [Dendrobium catenatum]
TRINITY_DN61242_c2_g1_TRINITY_DN61242_c2_g1_i2_g.186542_m.186542	-2.73923	3.16735e-05	0.00135742	XP_020701979.1 ethylene-responsive transcription factor 1 isoform X2 [Dendrobium catenatum]
TRINITY_DN60727_c3_g3_TRINITY_DN60727_c3_g3_i25_g.93459_m.93459	-2.73817	0.000382292	0.00610462	XP_020691398.1 protein IN2-1 homolog B-like isoform X2 [Dendrobium catenatum]
TRINITY_DN60264_c4_g1_TRINITY_DN60264_c4_g1_i2_g.178686_m.178686	-2.7375	0.000965679	0.011175	sp|Q9ZSD4|SY121_ARATH Syntaxin-121 OS=Arabidopsis thaliana OX=3702 GN=SYP121 PE=1 SV=1
TRINITY_DN57240_c6_g2_TRINITY_DN57240_c6_g2_i2_g.157326_m.157326	-2.73648	9.28227e-05	0.00256703	tr|A0A2I0X1B6|A0A2I0X1B6_9ASPA Cell number regulator 5 OS=Dendrobium catenatum OX=906689 GN=CNR5 PE=4 SV=1
TRINITY_DN57233_c1_g3_TRINITY_DN57233_c1_g3_i2_g.157461_m.157461	-2.73641	7.35235e-06	0.000650934	XP_020671858.1 protein ZINC INDUCED FACILITATOR-LIKE 1 isoform X1 [Dendrobium catenatum]
TRINITY_DN60520_c1_g2_TRINITY_DN60520_c1_g2_i10_g.58554_m.58554	-2.73565	7.28442e-06	0.000649004	sp|Q9FPH3|THA2_ARATH Probable low-specificity L-threonine aldolase 2 OS=Arabidopsis thaliana OX=3702 GN=THA2 PE=1 SV=1
TRINITY_DN53400_c0_g2_TRINITY_DN53400_c0_g2_i1_g.137689_m.137689	-2.73507	0.000398329	0.00628892	XP_020689748.1 heptahelical transmembrane protein 4 [Dendrobium catenatum]
TRINITY_DN60727_c3_g3_TRINITY_DN60727_c3_g3_i15_g.93452_m.93452	-2.73417	0.000508568	0.00730696	XP_020691397.1 protein IN2-1 homolog B-like isoform X1 [Dendrobium catenatum]
TRINITY_DN101119_c0_g2_TRINITY_DN101119_c0_g2_i1_g.7528_m.7528	-2.73397	0.00253044	0.0216831	0
TRINITY_DN61462_c6_g6_TRINITY_DN61462_c6_g6_i12_g.250789_m.250789	-2.73368	1.74056e-06	0.000308981	XP_020690628.1 receptor-like cytoplasmic kinase 176 [Dendrobium catenatum]
TRINITY_DN50731_c1_g2_TRINITY_DN50731_c1_g2_i9_g.234411_m.234411	-2.73288	0.000555936	0.0077357	KAF3778164.1 LKR/SDH Alpha-aminoadipic semialdehyde synthase [Nymphaea thermarum]
TRINITY_DN62881_c2_g1_TRINITY_DN62881_c2_g1_i2_g.146139_m.146139	-2.73276	0.000167103	0.00359614	tr|A0A0D2RC27|A0A0D2RC27_GOSRA WRKY domain-containing protein OS=Gossypium raimondii OX=29730 GN=B456_010G222400 PE=4 SV=1
TRINITY_DN48515_c0_g2_TRINITY_DN48515_c0_g2_i2_g.28681_m.28681	-2.7325	0.00406394	0.0304065	XP_020676538.1 cucumber peeling cupredoxin [Dendrobium catenatum]
TRINITY_DN46210_c0_g1_TRINITY_DN46210_c0_g1_i1_g.198168_m.198168	-2.73092	4.22263e-05	0.0016086	XP_020674729.1 uncharacterized protein LOC110093984 [Dendrobium catenatum]
TRINITY_DN51979_c0_g2_TRINITY_DN51979_c0_g2_i1_g.77973_m.77973	-2.7306	0.000262274	0.00479243	XP_020695690.1 UDP-xylose transporter 1 isoform X2 [Dendrobium catenatum]
TRINITY_DN61891_c2_g2_TRINITY_DN61891_c2_g2_i1_g.43302_m.43302	-2.72885	6.37609e-05	0.00203669	0
TRINITY_DN58010_c3_g2_TRINITY_DN58010_c3_g2_i2_g.95726_m.95726	-2.72587	0.0011119	0.012328	XP_020597308.1 lipid phosphate phosphatase 2-like [Phalaenopsis equestris]
TRINITY_DN63400_c0_g1_TRINITY_DN63400_c0_g1_i1_g.211394_m.211394	-2.72446	0.000139046	0.00323291	0
TRINITY_DN61086_c0_g1_TRINITY_DN61086_c0_g1_i3_g.227730_m.227730	-2.72408	0.0066372	0.0433136	XP_020677044.1 heptahelical transmembrane protein 4-like [Dendrobium catenatum]
TRINITY_DN62279_c1_g7_TRINITY_DN62279_c1_g7_i1_g.211239_m.211239	-2.72303	0.000386171	0.00614413	tr|A0A2I4GM34|A0A2I4GM34_JUGRE histone-lysine N-methyltransferase CLF-like OS=Juglans regia OX=51240 GN=LOC109009067 PE=4 SV=1
TRINITY_DN23401_c0_g1_TRINITY_DN23401_c0_g1_i1_g.81751_m.81751	-2.72259	1.34503e-05	0.000879444	0
TRINITY_DN56021_c3_g3_TRINITY_DN56021_c3_g3_i3_g.47449_m.47449	-2.71785	0.00017332	0.00368013	XP_020679618.1 amino acid permease 2 [Dendrobium catenatum]
TRINITY_DN60883_c0_g1_TRINITY_DN60883_c0_g1_i1_g.152328_m.152328	-2.7162	6.66644e-06	0.000607115	XP_020701485.1 phospholipase A1 PLIP2, chloroplastic [Dendrobium catenatum]
TRINITY_DN66580_c0_g1_TRINITY_DN66580_c0_g1_i1_g.89737_m.89737	-2.7159	0.00109457	0.0122016	XP_020701335.1 uncharacterized protein LOC110113205 [Dendrobium catenatum]
TRINITY_DN45121_c0_g1_TRINITY_DN45121_c0_g1_i1_g.115275_m.115275	-2.71452	0.000903455	0.010683	PKU84959.1 Shikimate O-hydroxycinnamoyltransferase [Dendrobium catenatum]
TRINITY_DN56696_c0_g2_TRINITY_DN56696_c0_g2_i3_g.202236_m.202236	-2.71134	3.55552e-05	0.00144039	XP_020675241.1 protein CLT1, chloroplastic [Dendrobium catenatum]
TRINITY_DN53376_c0_g1_TRINITY_DN53376_c0_g1_i10_g.156357_m.156357	-2.71102	0.00374508	0.0286494	XP_022930098.1 probable uridine nucleosidase 2 [Cucurbita moschata]
TRINITY_DN40985_c0_g1_TRINITY_DN40985_c0_g1_i1_g.177620_m.177620	-2.70921	2.42055e-07	0.000124484	XP_020699857.1 protein PIN-LIKES 3 isoform X1 [Dendrobium catenatum]
TRINITY_DN30647_c0_g1_TRINITY_DN30647_c0_g1_i1_g.24994_m.24994	-2.70841	3.0356e-05	0.00133364	0
TRINITY_DN52462_c0_g1_TRINITY_DN52462_c0_g1_i1_g.79992_m.79992	-2.70792	0.000107338	0.00278343	KAF5930340.1 hypothetical protein HYC85_031213 [Camellia sinensis]
TRINITY_DN61500_c8_g9_TRINITY_DN61500_c8_g9_i1_g.232447_m.232447	-2.70737	0.00666355	0.0434354	XP_020595001.1 protein EXORDIUM-like, partial [Phalaenopsis equestris]
TRINITY_DN54214_c1_g2_TRINITY_DN54214_c1_g2_i1_g.214264_m.214264	-2.70452	0.00147709	0.0148563	XP_020695373.2 beta-1,2-xylosyltransferase XYXT1-like [Dendrobium catenatum]
TRINITY_DN57404_c1_g1_TRINITY_DN57404_c1_g1_i1_g.93807_m.93807	-2.70434	3.02015e-05	0.00133356	XP_020678295.1 protein MKS1-like [Dendrobium catenatum]
TRINITY_DN55006_c0_g3_TRINITY_DN55006_c0_g3_i1_g.100709_m.100709	-2.70414	0.000459912	0.00684408	0
TRINITY_DN60727_c3_g3_TRINITY_DN60727_c3_g3_i1_g.93442_m.93442	-2.70079	0.000270161	0.00489016	XP_020691398.1 protein IN2-1 homolog B-like isoform X2 [Dendrobium catenatum]
TRINITY_DN30792_c0_g1_TRINITY_DN30792_c0_g1_i1_g.101213_m.101213	-2.70052	0.0058607	0.0397122	XP_020704304.1 mitochondrial uncoupling protein 5 [Dendrobium catenatum]
TRINITY_DN16409_c0_g1_TRINITY_DN16409_c0_g1_i1_g.46156_m.46156	-2.70019	0.000165693	0.00358123	XP_020687090.1 E3 ubiquitin-protein ligase PUB23-like [Dendrobium catenatum]
TRINITY_DN37668_c0_g1_TRINITY_DN37668_c0_g1_i2_g.161093_m.161093	-2.69874	0.00030148	0.00525052	OMO77905.1 Glycoside hydrolase, family 31 [Corchorus capsularis]
TRINITY_DN52924_c0_g3_TRINITY_DN52924_c0_g3_i2_g.190599_m.190599	-2.69848	3.14441e-05	0.00135546	sp|Q9LTE3|HIP12_ARATH Heavy metal-associated isoprenylated plant protein 12 OS=Arabidopsis thaliana OX=3702 GN=HIPP12 PE=3 SV=1
TRINITY_DN31057_c0_g1_TRINITY_DN31057_c0_g1_i1_g.244384_m.244384	-2.6974	0.000155571	0.00344551	tr|A0A2I0WE12|A0A2I0WE12_9ASPA Ribosomal-protein-alanine N-acetyltransferase OS=Dendrobium catenatum OX=906689 GN=MA16_Dca021216 PE=4 SV=1
TRINITY_DN61680_c0_g5_TRINITY_DN61680_c0_g5_i10_g.168409_m.168409	-2.69421	0.0014903	0.014955	tr|A0A2H3Z2V8|A0A2H3Z2V8_PHODC furostanol glycoside 26-O-beta-glucosidase-like OS=Phoenix dactylifera OX=42345 GN=LOC103719878 PE=3 SV=1
TRINITY_DN61397_c0_g1_TRINITY_DN61397_c0_g1_i11_g.72993_m.72993	-2.69138	0.000134011	0.00316656	tr|C5Y958|C5Y958_SORBI Oxidored_FMN domain-containing protein OS=Sorghum bicolor OX=4558 GN=SORBI_3006G091600 PE=3 SV=1
TRINITY_DN39327_c0_g2_TRINITY_DN39327_c0_g2_i1_g.79602_m.79602	-2.69035	9.05137e-05	0.00252147	XP_028548783.1 protein STRICTOSIDINE SYNTHASE-LIKE 4-like [Dendrobium catenatum]
TRINITY_DN55245_c0_g2_TRINITY_DN55245_c0_g2_i10_g.29928_m.29928	-2.68985	0.00538172	0.0372608	0
TRINITY_DN21806_c0_g1_TRINITY_DN21806_c0_g1_i1_g.140399_m.140399	-2.6886	3.68932e-05	0.00147282	MCI03519.1 phospholipid-transporting ATPase 9 [Trifolium medium]
TRINITY_DN46990_c0_g1_TRINITY_DN46990_c0_g1_i1_g.76951_m.76951	-2.68354	0.00223596	0.0198764	XP_020600308.1 UDP-glycosyltransferase 73E1-like [Phalaenopsis equestris]
TRINITY_DN43982_c0_g1_TRINITY_DN43982_c0_g1_i1_g.141372_m.141372	-2.68226	1.48648e-05	0.000908524	XP_020596776.1 U-box domain-containing protein 16-like [Phalaenopsis equestris]
TRINITY_DN46867_c0_g1_TRINITY_DN46867_c0_g1_i3_g.225258_m.225258	-2.68214	0.000219265	0.00428614	XP_020671700.1 bZIP transcription factor TGA10-like isoform X2 [Dendrobium catenatum]
TRINITY_DN61711_c0_g4_TRINITY_DN61711_c0_g4_i1_g.188730_m.188730	-2.68207	1.89565e-06	0.000315267	sp|Q42430|ZFP1_WHEAT Zinc finger protein 1 OS=Triticum aestivum OX=4565 PE=2 SV=1
TRINITY_DN37851_c0_g1_TRINITY_DN37851_c0_g1_i1_g.102926_m.102926	-2.68197	0.000458972	0.00684186	XP_020704423.1 uncharacterized protein LOC110115504 [Dendrobium catenatum]
TRINITY_DN50769_c0_g7_TRINITY_DN50769_c0_g7_i1_g.234267_m.234267	-2.68189	0.000100087	0.00267097	PKU62776.1 putative WRKY transcription factor 50 [Dendrobium catenatum]	WRKY50
TRINITY_DN51429_c0_g1_TRINITY_DN51429_c0_g1_i4_g.230623_m.230623	-2.68165	1.39855e-05	0.0008955	0
TRINITY_DN57687_c0_g2_TRINITY_DN57687_c0_g2_i1_g.52240_m.52240	-2.6813	0.00195452	0.0180299	sp|Q5QLR2|GRXS5_ORYSJ Monothiol glutaredoxin-S5 OS=Oryza sativa subsp. japonica OX=39947 GN=GRXS5 PE=2 SV=1
TRINITY_DN71027_c0_g1_TRINITY_DN71027_c0_g1_i1_g.184970_m.184970	-2.67961	0.000332618	0.00561223	XP_012839741.1 PREDICTED: long-chain-alcohol oxidase FAO1-like [Erythranthe guttata]
TRINITY_DN32827_c0_g1_TRINITY_DN32827_c0_g1_i1_g.27174_m.27174	-2.67727	9.97263e-05	0.00266835	XP_020598748.1 GABA transporter 1-like [Phalaenopsis equestris]
TRINITY_DN101119_c0_g1_TRINITY_DN101119_c0_g1_i1_g.7527_m.7527	-2.6755	0.00114085	0.0125308	0
TRINITY_DN61286_c5_g1_TRINITY_DN61286_c5_g1_i4_g.187107_m.187107	-2.67513	1.67095e-05	0.000961101	XP_020683021.1 caffeoylshikimate esterase [Dendrobium catenatum]
TRINITY_DN55664_c3_g2_TRINITY_DN55664_c3_g2_i2_g.237061_m.237061	-2.6726	0.00072214	0.00919167	XP_028557278.1 uncharacterized protein LOC110099605 [Dendrobium catenatum]
TRINITY_DN42048_c0_g2_TRINITY_DN42048_c0_g2_i2_g.46118_m.46118	-2.67259	0.00221763	0.0197788	XP_020697662.1 WRKY transcription factor 71 [Dendrobium catenatum]	WRKY71
TRINITY_DN55322_c0_g2_TRINITY_DN55322_c0_g2_i2_g.110084_m.110084	-2.67223	2.79596e-05	0.00129335	XP_027065829.1 potassium channel AKT1-like isoform X2 [Coffea arabica]
TRINITY_DN57212_c10_g1_TRINITY_DN57212_c10_g1_i1_g.158012_m.158012	-2.67215	0.00410286	0.0306387	XP_028553800.1 early nodulin-93-like [Dendrobium catenatum]
TRINITY_DN56314_c9_g3_TRINITY_DN56314_c9_g3_i6_g.113821_m.113821	-2.67096	0.000110941	0.00284037	XP_020686488.1 probable protein phosphatase 2C 25 [Dendrobium catenatum]
TRINITY_DN48104_c0_g3_TRINITY_DN48104_c0_g3_i1_g.86839_m.86839	-2.66776	9.28831e-06	0.000723642	XP_020699053.1 probable WRKY transcription factor 26 [Dendrobium catenatum]	WRKY26
TRINITY_DN26125_c0_g2_TRINITY_DN26125_c0_g2_i1_g.37473_m.37473	-2.66759	0.00216658	0.0194675	0
TRINITY_DN61286_c5_g1_TRINITY_DN61286_c5_g1_i12_g.187112_m.187112	-2.66754	2.86033e-06	0.000403341	XP_020683021.1 caffeoylshikimate esterase [Dendrobium catenatum]
TRINITY_DN84167_c0_g1_TRINITY_DN84167_c0_g1_i1_g.35826_m.35826	-2.66603	0.000496804	0.00719707	XP_028553821.1 E3 ubiquitin-protein ligase Os04g0590900-like [Dendrobium catenatum]
TRINITY_DN31103_c0_g1_TRINITY_DN31103_c0_g1_i1_g.249363_m.249363	-2.66386	0.000744908	0.00939042	XP_020693970.2 NAC domain-containing protein 2 [Dendrobium catenatum]
TRINITY_DN59870_c2_g1_TRINITY_DN59870_c2_g1_i5_g.62954_m.62954	-2.66334	3.20463e-06	0.000434088	XP_024934518.1 probable trehalose-phosphate phosphatase G [Ziziphus jujuba]
TRINITY_DN51663_c0_g1_TRINITY_DN51663_c0_g1_i2_g.162138_m.162138	-2.66088	6.54264e-05	0.00207249	XP_020686675.1 cytokinin riboside 5'-monophosphate phosphoribohydrolase LOG1 isoform X1 [Dendrobium catenatum]
TRINITY_DN59637_c0_g1_TRINITY_DN59637_c0_g1_i2_g.115748_m.115748	-2.65921	0.00758198	0.0477145	AIZ46896.1 beta-galactosidase, partial [Dendrobium hybrid cultivar]
TRINITY_DN36841_c0_g1_TRINITY_DN36841_c0_g1_i1_g.69879_m.69879	-2.65836	0.00173184	0.0165296	XP_020677090.1 protein QUIRKY-like [Dendrobium catenatum]
TRINITY_DN61113_c4_g7_TRINITY_DN61113_c4_g7_i1_g.10060_m.10060	-2.65488	0.00320317	0.0255982	0
TRINITY_DN52334_c0_g1_TRINITY_DN52334_c0_g1_i1_g.124295_m.124295	-2.65471	0.00203566	0.0185581	tr|A0A4Y7J896|A0A4Y7J896_PAPSO Pirin domain-containing protein OS=Papaver somniferum OX=3469 GN=C5167_015123 PE=3 SV=1
TRINITY_DN39534_c0_g1_TRINITY_DN39534_c0_g1_i3_g.80776_m.80776	-2.6544	0.000365832	0.0059418	XP_020686858.1 uncharacterized protein LOC110102740 [Dendrobium catenatum]
TRINITY_DN37559_c0_g1_TRINITY_DN37559_c0_g1_i1_g.104872_m.104872	-2.65135	0.00352073	0.02744	tr|M0UA16|M0UA16_MUSAM WRKY domain-containing protein OS=Musa acuminata subsp. malaccensis OX=214687 PE=4 SV=1
TRINITY_DN57212_c10_g1_TRINITY_DN57212_c10_g1_i2_g.158014_m.158014	-2.65068	2.00944e-05	0.00105514	XP_028553800.1 early nodulin-93-like [Dendrobium catenatum]
TRINITY_DN57428_c3_g3_TRINITY_DN57428_c3_g3_i2_g.94822_m.94822	-2.64961	1.11336e-05	0.000791448	XP_020692249.1 3-dehydrosphinganine reductase TSC10A-like [Dendrobium catenatum]
TRINITY_DN114763_c0_g1_TRINITY_DN114763_c0_g1_i1_g.1981_m.1981	-2.64673	1.42816e-05	0.000899893	XP_020691444.1 probable protein phosphatase 2C 60 [Dendrobium catenatum]
TRINITY_DN54493_c0_g1_TRINITY_DN54493_c0_g1_i9_g.183882_m.183882	-2.64062	2.46272e-05	0.00119647	XP_020674175.1 ESX-3 secretion system protein EccA3 isoform X1 [Dendrobium catenatum]
TRINITY_DN61680_c0_g5_TRINITY_DN61680_c0_g5_i12_g.168413_m.168413	-2.638	0.00398154	0.0299566	XP_020586502.1 cyanogenic beta-glucosidase-like isoform X1 [Phalaenopsis equestris]
TRINITY_DN57354_c2_g1_TRINITY_DN57354_c2_g1_i2_g.220820_m.220820	-2.63722	0.00563356	0.0385465	0
TRINITY_DN54165_c0_g1_TRINITY_DN54165_c0_g1_i3_g.36539_m.36539	-2.63615	0.00704489	0.0452528	XP_020675468.1 protein YELLOW LEAF 1, choloroplastic-like [Dendrobium catenatum]
TRINITY_DN53339_c1_g2_TRINITY_DN53339_c1_g2_i1_g.156444_m.156444	-2.6341	3.04114e-05	0.0013344	XP_020701831.1 3-ketoacyl-CoA synthase 11-like [Dendrobium catenatum]
TRINITY_DN42682_c0_g1_TRINITY_DN42682_c0_g1_i1_g.108985_m.108985	-2.63278	0.000177543	0.00373352	0
TRINITY_DN49807_c3_g3_TRINITY_DN49807_c3_g3_i1_g.69237_m.69237	-2.63198	0.00733396	0.0465558	0
TRINITY_DN55725_c7_g12_TRINITY_DN55725_c7_g12_i5_g.248674_m.248674	-2.63137	0.000153212	0.00341554	XP_020679795.1 probable LRR receptor-like serine/threonine-protein kinase At3g47570 [Dendrobium catenatum]
TRINITY_DN49391_c0_g1_TRINITY_DN49391_c0_g1_i1_g.136855_m.136855	-2.63122	0.000698298	0.00899454	XP_020678418.1 VQ motif-containing protein 22-like [Dendrobium catenatum]
TRINITY_DN1550_c0_g1_TRINITY_DN1550_c0_g1_i1_g.28821_m.28821	-2.63053	0.00745639	0.0471277	XP_026394223.1 glucan endo-1,3-beta-glucosidase 7-like isoform X1 [Papaver somniferum]
TRINITY_DN59870_c2_g1_TRINITY_DN59870_c2_g1_i11_g.62961_m.62961	-2.62992	6.61017e-06	0.000604959	PSS34365.1 Trehalose-phosphate phosphatase [Actinidia chinensis var. chinensis]
TRINITY_DN51663_c0_g1_TRINITY_DN51663_c0_g1_i1_g.162136_m.162136	-2.62863	0.000143587	0.00328626	XP_028554568.1 cytokinin riboside 5'-monophosphate phosphoribohydrolase LOG3-like [Dendrobium catenatum]
TRINITY_DN59826_c3_g3_TRINITY_DN59826_c3_g3_i4_g.62913_m.62913	-2.62638	0.000624808	0.00831121	KAF3775253.1 putative GTP diphosphokinase [Nymphaea thermarum]
TRINITY_DN61364_c10_g1_TRINITY_DN61364_c10_g1_i1_g.72523_m.72523	-2.62638	0.000622093	0.00829086	XP_020688010.1 LOB domain-containing protein 39 [Dendrobium catenatum]
TRINITY_DN98073_c0_g1_TRINITY_DN98073_c0_g1_i1_g.199687_m.199687	-2.626	0.00118096	0.0128299	XP_020677644.1 WAT1-related protein At1g25270 [Dendrobium catenatum]
TRINITY_DN61491_c7_g3_TRINITY_DN61491_c7_g3_i2_g.251642_m.251642	-2.62513	0.00192093	0.0178047	XP_020679954.1 cytochrome b561 and DOMON domain-containing protein At5g47530 [Dendrobium catenatum]
TRINITY_DN58288_c6_g1_TRINITY_DN58288_c6_g1_i3_g.22978_m.22978	-2.62512	0.00688946	0.0444769	XP_020673772.1 nudix hydrolase 17, mitochondrial-like isoform X1 [Dendrobium catenatum]
TRINITY_DN131406_c0_g1_TRINITY_DN131406_c0_g1_i1_g.2778_m.2778	-2.62403	9.58678e-05	0.00259855	tr|A0A0E0DR76|A0A0E0DR76_9ORYZ Uncharacterized protein OS=Oryza meridionalis OX=40149 PE=4 SV=1
TRINITY_DN57604_c0_g2_TRINITY_DN57604_c0_g2_i12_g.51880_m.51880	-2.62389	3.03823e-06	0.00041996	EOY04976.1 Inositol transporter 1 isoform 2 [Theobroma cacao]
TRINITY_DN60343_c6_g4_TRINITY_DN60343_c6_g4_i1_g.13464_m.13464	-2.6234	7.88915e-06	0.000669639	XP_020572349.1 LEAF RUST 10 DISEASE-RESISTANCE LOCUS RECEPTOR-LIKE PROTEIN KINASE-like 1.2 [Phalaenopsis equestris]
TRINITY_DN56314_c9_g3_TRINITY_DN56314_c9_g3_i8_g.113827_m.113827	-2.62329	0.000763876	0.00954064	XP_020677531.1 probable protein phosphatase 2C 25 [Dendrobium catenatum]
TRINITY_DN59591_c0_g2_TRINITY_DN59591_c0_g2_i3_g.207705_m.207705	-2.62265	0.00401941	0.0301961	XP_020675004.2 probable trehalase isoform X1 [Dendrobium catenatum]
TRINITY_DN51663_c0_g1_TRINITY_DN51663_c0_g1_i3_g.162140_m.162140	-2.62183	0.000181718	0.00379847	XP_028554568.1 cytokinin riboside 5'-monophosphate phosphoribohydrolase LOG3-like [Dendrobium catenatum]
TRINITY_DN58601_c1_g4_TRINITY_DN58601_c1_g4_i1_g.84376_m.84376	-2.62171	0.000743557	0.00938733	0
TRINITY_DN56021_c3_g3_TRINITY_DN56021_c3_g3_i1_g.47445_m.47445	-2.6206	0.000200281	0.00405794	tr|M0RIN4|M0RIN4_MUSAM Aa_trans domain-containing protein OS=Musa acuminata subsp. malaccensis OX=214687 PE=4 SV=1
TRINITY_DN69869_c0_g1_TRINITY_DN69869_c0_g1_i1_g.109331_m.109331	-2.6192	0.0054281	0.0375299	XP_020685979.1 protein DMP3-like [Dendrobium catenatum]
TRINITY_DN46227_c0_g1_TRINITY_DN46227_c0_g1_i1_g.198142_m.198142	-2.61881	2.39213e-06	0.000366512	XP_020682209.1 uncharacterized protein LOC110099415 isoform X1 [Dendrobium catenatum]
TRINITY_DN52698_c0_g1_TRINITY_DN52698_c0_g1_i6_g.142251_m.142251	-2.61759	0.000614576	0.00823146	PKU75178.1 hypothetical protein MA16_Dca015534 [Dendrobium catenatum]
TRINITY_DN50017_c0_g1_TRINITY_DN50017_c0_g1_i1_g.187752_m.187752	-2.61598	0.00470491	0.0337301	GFY95902.1 allene oxide synthase [Actinidia rufa]
TRINITY_DN57428_c3_g3_TRINITY_DN57428_c3_g3_i1_g.94792_m.94792	-2.61371	0.000566849	0.00784459	XP_020692249.1 3-dehydrosphinganine reductase TSC10A-like [Dendrobium catenatum]
TRINITY_DN48104_c0_g2_TRINITY_DN48104_c0_g2_i1_g.86838_m.86838	-2.61367	1.44465e-06	0.000292509	RWW54538.1 hypothetical protein BHE74_00038876 [Ensete ventricosum]
TRINITY_DN19028_c0_g1_TRINITY_DN19028_c0_g1_i1_g.64523_m.64523	-2.61249	4.88446e-05	0.00175015	tr|A0A067FFN7|A0A067FFN7_CITSI Phospholipid-transporting ATPase (Fragment) OS=Citrus sinensis OX=2711 GN=CISIN_1g0010081mg PE=3 SV=1
TRINITY_DN51663_c0_g1_TRINITY_DN51663_c0_g1_i7_g.162147_m.162147	-2.61179	0.000417999	0.0064707	0
TRINITY_DN39692_c0_g1_TRINITY_DN39692_c0_g1_i3_g.115340_m.115340	-2.61045	1.7678e-05	0.000996954	QEX51345.1 myb family transcription factor EFM-like isoform X2 [Cymbidium ensifolium]
TRINITY_DN57873_c7_g3_TRINITY_DN57873_c7_g3_i1_g.43917_m.43917	-2.60562	0.000132271	0.00314029	XP_020678409.1 glyceraldehyde-3-phosphate dehydrogenase GAPCP2, chloroplastic [Dendrobium catenatum]
TRINITY_DN60743_c4_g8_TRINITY_DN60743_c4_g8_i4_g.92824_m.92824	-2.6049	1.387e-05	0.000889997	XP_020701950.1 protein TIFY 10a-like [Dendrobium catenatum]
TRINITY_DN47155_c0_g2_TRINITY_DN47155_c0_g2_i1_g.136484_m.136484	-2.60295	8.95722e-06	0.000709208	XP_020699715.1 NADPH:quinone oxidoreductase [Dendrobium catenatum]
TRINITY_DN60501_c0_g1_TRINITY_DN60501_c0_g1_i8_g.59139_m.59139	-2.6025	0.00270139	0.0226765	RWV96111.1 hypothetical protein GW17_00041208, partial [Ensete ventricosum]
TRINITY_DN54493_c0_g1_TRINITY_DN54493_c0_g1_i4_g.183872_m.183872	-2.60199	5.74282e-05	0.00192001	XP_020674175.1 ESX-3 secretion system protein EccA3 isoform X1 [Dendrobium catenatum]
TRINITY_DN62914_c1_g1_TRINITY_DN62914_c1_g1_i1_g.239523_m.239523	-2.60064	7.99754e-05	0.00234633	XP_020587062.1 calcium-binding protein KIC-like [Phalaenopsis equestris]
TRINITY_DN52761_c0_g1_TRINITY_DN52761_c0_g1_i1_g.108155_m.108155	-2.60047	2.23804e-05	0.00112939	XP_020686202.1 fatty-acid-binding protein 2 isoform X1 [Dendrobium catenatum]
TRINITY_DN29051_c0_g1_TRINITY_DN29051_c0_g1_i1_g.90503_m.90503	-2.59884	0.00379845	0.0289528	PKU83853.1 F-box/LRR-repeat protein [Dendrobium catenatum]
TRINITY_DN57692_c0_g3_TRINITY_DN57692_c0_g3_i3_g.51416_m.51416	-2.59881	9.45457e-06	0.000729597	XP_020689907.1 uncharacterized protein LOC110104936 [Dendrobium catenatum]
TRINITY_DN61364_c10_g1_TRINITY_DN61364_c10_g1_i2_g.72525_m.72525	-2.59791	0.000915487	0.0107687	PON54278.1 hypothetical protein PanWU01x14_196680 [Parasponia andersonii]
TRINITY_DN43701_c1_g1_TRINITY_DN43701_c1_g1_i1_g.56204_m.56204	-2.59733	0.00243545	0.0210557	0
TRINITY_DN50602_c0_g2_TRINITY_DN50602_c0_g2_i10_g.89985_m.89985	-2.5968	0.00760735	0.0478225	XP_020245134.1 ABC transporter G family member 25-like, partial [Asparagus officinalis]
TRINITY_DN58775_c0_g2_TRINITY_DN58775_c0_g2_i6_g.204632_m.204632	-2.59668	0.000464691	0.00688408	XP_020673950.1 WRKY transcription factor WRKY76-like [Dendrobium catenatum]	WRKY76
TRINITY_DN75587_c0_g1_TRINITY_DN75587_c0_g1_i1_g.182766_m.182766	-2.59657	0.00108382	0.0120939	tr|A0A5K1H3T3|A0A5K1H3T3_9MAGN Uncharacterized protein (Fragment) OS=Nymphaea colorata OX=210225 GN=NYM_LOCUS28177 PE=4 SV=1
TRINITY_DN62590_c4_g7_TRINITY_DN62590_c4_g7_i5_g.170679_m.170679	-2.59434	0.00798875	0.0496049	KAA3477406.1 Retrovirus-related Pol polyprotein from transposon TNT 1-94 [Gossypium australe]
TRINITY_DN53010_c1_g1_TRINITY_DN53010_c1_g1_i2_g.235884_m.235884	-2.59149	8.08097e-05	0.00235696	XP_020685827.1 3-ketoacyl-CoA synthase 11-like [Dendrobium catenatum]
TRINITY_DN57604_c0_g1_TRINITY_DN57604_c0_g1_i1_g.51861_m.51861	-2.58896	4.34603e-06	0.000508312	XP_020982369.1 inositol transporter 1-like [Arachis duranensis]
TRINITY_DN56954_c2_g6_TRINITY_DN56954_c2_g6_i1_g.237779_m.237779	-2.58649	0.00156266	0.0154155	XP_020680524.1 probable LRR receptor-like serine/threonine-protein kinase At1g74360 [Dendrobium catenatum]
TRINITY_DN40830_c0_g1_TRINITY_DN40830_c0_g1_i2_g.240274_m.240274	-2.58349	0.000597038	0.00808637	XP_020589391.1 5'-adenylylsulfate reductase 3, chloroplastic-like isoform X2 [Phalaenopsis equestris]
TRINITY_DN62725_c6_g3_TRINITY_DN62725_c6_g3_i3_g.49126_m.49126	-2.58314	5.83321e-06	0.000590554	XP_020685806.1 nudix hydrolase 19, chloroplastic [Dendrobium catenatum]
TRINITY_DN39327_c0_g3_TRINITY_DN39327_c0_g3_i1_g.79605_m.79605	-2.5809	0.000401341	0.00631872	0
TRINITY_DN58553_c0_g3_TRINITY_DN58553_c0_g3_i2_g.213700_m.213700	-2.58061	6.81262e-05	0.00212718	XP_020687658.1 uncharacterized protein LOC110103327 [Dendrobium catenatum]
TRINITY_DN62725_c6_g3_TRINITY_DN62725_c6_g3_i2_g.49123_m.49123	-2.57915	6.60859e-06	0.000604959	XP_020685806.1 nudix hydrolase 19, chloroplastic [Dendrobium catenatum]
TRINITY_DN143254_c0_g1_TRINITY_DN143254_c0_g1_i1_g.6134_m.6134	-2.57863	0.00642848	0.0423589	0
TRINITY_DN60620_c1_g1_TRINITY_DN60620_c1_g1_i1_g.159100_m.159100	-2.57522	0.00112256	0.0124075	XP_020578473.1 IST1 homolog [Phalaenopsis equestris]
TRINITY_DN102714_c0_g1_TRINITY_DN102714_c0_g1_i1_g.239_m.239	-2.57495	5.13113e-05	0.00178017	XP_020586212.1 ethylene-responsive transcription factor 2 [Phalaenopsis equestris]
TRINITY_DN62957_c6_g2_TRINITY_DN62957_c6_g2_i2_g.239701_m.239701	-2.5736	0.000352257	0.00579094	0
TRINITY_DN60576_c8_g8_TRINITY_DN60576_c8_g8_i11_g.59048_m.59048	-2.57272	0.00639424	0.042215	XP_020588682.1 ACT domain-containing protein ACR8-like [Phalaenopsis equestris]
TRINITY_DN40010_c0_g1_TRINITY_DN40010_c0_g1_i5_g.114952_m.114952	-2.57103	0.00100023	0.0114423	AXU39988.1 NAC protein [Lilium pumilum]
TRINITY_DN9900_c0_g1_TRINITY_DN9900_c0_g1_i1_g.140973_m.140973	-2.57017	3.19328e-06	0.000434088	XP_020697349.1 protein spotted leaf 11 [Dendrobium catenatum]
TRINITY_DN36994_c0_g2_TRINITY_DN36994_c0_g2_i1_g.164251_m.164251	-2.5689	3.74445e-05	0.00147629	XP_020701632.1 probable receptor-like protein kinase At5g20050 [Dendrobium catenatum]
TRINITY_DN134726_c0_g1_TRINITY_DN134726_c0_g1_i1_g.6224_m.6224	-2.56785	7.60015e-05	0.00228927	XP_020677224.1 uncharacterized protein LOC110095856 [Dendrobium catenatum]
TRINITY_DN54257_c0_g1_TRINITY_DN54257_c0_g1_i5_g.213954_m.213954	-2.56757	3.55699e-06	0.000449067	XP_030504004.1 CBL-interacting serine/threonine-protein kinase 3 isoform X2 [Cannabis sativa]
TRINITY_DN15735_c0_g1_TRINITY_DN15735_c0_g1_i1_g.104950_m.104950	-2.56691	1.45512e-05	0.000903255	XP_020590700.1 uncharacterized protein LOC110031700 [Phalaenopsis equestris]
TRINITY_DN56314_c9_g3_TRINITY_DN56314_c9_g3_i1_g.113813_m.113813	-2.5668	0.00349299	0.0272586	XP_007142190.1 hypothetical protein PHAVU_008G259800g [Phaseolus vulgaris]
TRINITY_DN60605_c4_g1_TRINITY_DN60605_c4_g1_i1_g.158579_m.158579	-2.56348	0.000219163	0.00428614	XP_028548925.1 AT-hook motif nuclear-localized protein 20-like [Dendrobium catenatum]
TRINITY_DN31103_c0_g2_TRINITY_DN31103_c0_g2_i1_g.249365_m.249365	-2.56197	0.00152702	0.0152076	XP_020693970.2 NAC domain-containing protein 2 [Dendrobium catenatum]
TRINITY_DN40999_c0_g2_TRINITY_DN40999_c0_g2_i1_g.177489_m.177489	-2.56028	4.01848e-05	0.00156318	BAF63499.1 S-adenosyl-L-methionine synthetase, partial [Potamogeton distinctus]
TRINITY_DN56140_c7_g4_TRINITY_DN56140_c7_g4_i2_g.198757_m.198757	-2.56022	0.0061671	0.0411583	0
TRINITY_DN60376_c3_g3_TRINITY_DN60376_c3_g3_i2_g.12786_m.12786	-2.55795	0.00102055	0.0116036	tr|A0A0D3DF11|A0A0D3DF11_BRAOL Nodulin-like domain-containing protein OS=Brassica oleracea var. oleracea OX=109376 PE=4 SV=1
TRINITY_DN31690_c0_g3_TRINITY_DN31690_c0_g3_i1_g.79422_m.79422	-2.55542	0.000121444	0.00298502	XP_020704387.1 peptidyl-prolyl cis-trans isomerase FKBP12 [Dendrobium catenatum]
TRINITY_DN61200_c5_g3_TRINITY_DN61200_c5_g3_i3_g.186969_m.186969	-2.55098	0.00368504	0.0283292	XP_020689398.1 uncharacterized protein LOC110104571 [Dendrobium catenatum]
TRINITY_DN16085_c0_g1_TRINITY_DN16085_c0_g1_i1_g.223302_m.223302	-2.55068	0.000623706	0.00829971	PKU68691.1 Mitogen-activated protein kinase kinase kinase ANP1 [Dendrobium catenatum]
TRINITY_DN60743_c4_g8_TRINITY_DN60743_c4_g8_i2_g.92820_m.92820	-2.54842	4.28054e-05	0.00162186	0
TRINITY_DN57250_c0_g2_TRINITY_DN57250_c0_g2_i5_g.156928_m.156928	-2.54841	0.000460455	0.00684924	XP_020672430.1 cysteine-rich and transmembrane domain-containing protein WIH2-like [Dendrobium catenatum]
TRINITY_DN54579_c0_g2_TRINITY_DN54579_c0_g2_i3_g.163682_m.163682	-2.54797	2.56951e-05	0.00123262	0
TRINITY_DN48796_c0_g1_TRINITY_DN48796_c0_g1_i3_g.8504_m.8504	-2.54683	0.00199129	0.0182632	tr|A0A2I0AUH7|A0A2I0AUH7_9ASPA Heavy metal-associated isoprenylated plant protein 26 OS=Apostasia shenzhenica OX=1088818 GN=HIPP26 PE=4 SV=1
TRINITY_DN60727_c3_g3_TRINITY_DN60727_c3_g3_i12_g.93450_m.93450	-2.54645	0.000614067	0.00822779	XP_020691398.1 protein IN2-1 homolog B-like isoform X2 [Dendrobium catenatum]
TRINITY_DN39534_c0_g1_TRINITY_DN39534_c0_g1_i1_g.80769_m.80769	-2.54503	0.000575557	0.00792433	XP_020686858.1 uncharacterized protein LOC110102740 [Dendrobium catenatum]
TRINITY_DN102229_c0_g1_TRINITY_DN102229_c0_g1_i1_g.7227_m.7227	-2.54454	0.000158971	0.00347197	sp|Q9FXJ2|GDL7_ARATH GDSL esterase/lipase At1g28580 OS=Arabidopsis thaliana OX=3702 GN=At1g28580 PE=2 SV=1
TRINITY_DN48692_c0_g1_TRINITY_DN48692_c0_g1_i1_g.160707_m.160707	-2.54258	0.0036315	0.0280657	ONK71343.1 uncharacterized protein A4U43_C04F7500 [Asparagus officinalis]
TRINITY_DN61559_c2_g1_TRINITY_DN61559_c2_g1_i3_g.233565_m.233565	-2.542	2.20859e-05	0.00112262	XP_020693359.2 NAC domain-containing protein 83-like [Dendrobium catenatum]
TRINITY_DN49455_c0_g2_TRINITY_DN49455_c0_g2_i1_g.144914_m.144914	-2.5412	1.42415e-05	0.000898986	XP_019098654.1 PREDICTED: uncharacterized protein LOC109131942, partial [Camelina sativa]
TRINITY_DN53070_c0_g2_TRINITY_DN53070_c0_g2_i8_g.235797_m.235797	-2.53987	0.000452331	0.0067769	XP_020687989.1 transport and Golgi organization 2 homolog [Dendrobium catenatum]
TRINITY_DN50034_c0_g2_TRINITY_DN50034_c0_g2_i2_g.187968_m.187968	-2.53853	1.62621e-06	0.000307385	tr|A0A022QWP8|A0A022QWP8_ERYGU NAC domain-containing protein OS=Erythranthe guttata OX=4155 GN=MIMGU_mgv1a011129mg PE=4 SV=1
TRINITY_DN60957_c2_g6_TRINITY_DN60957_c2_g6_i1_g.138899_m.138899	-2.53776	0.00339559	0.0267268	XP_028547999.1 uncharacterized protein LOC114578737 [Dendrobium catenatum]
TRINITY_DN54493_c0_g1_TRINITY_DN54493_c0_g1_i16_g.183900_m.183900	-2.53694	0.00201187	0.0183844	XP_031280647.1 probable E3 ubiquitin-protein ligase XBOS31 [Pistacia vera]
TRINITY_DN47584_c0_g2_TRINITY_DN47584_c0_g2_i1_g.113105_m.113105	-2.53679	0.00542106	0.037496	tr|A0A2I0X369|A0A2I0X369_9ASPA Alkylated DNA repair protein OS=Dendrobium catenatum OX=906689 GN=MA16_Dca005336 PE=4 SV=1
TRINITY_DN16500_c0_g2_TRINITY_DN16500_c0_g2_i1_g.60866_m.60866	-2.53673	1.26403e-05	0.00085665	ABS18445.1 transcription factor, partial [Glycine max]
TRINITY_DN23401_c0_g2_TRINITY_DN23401_c0_g2_i1_g.81752_m.81752	-2.53554	3.15114e-05	0.00135546	0
TRINITY_DN61286_c5_g1_TRINITY_DN61286_c5_g1_i10_g.187110_m.187110	-2.53497	1.87847e-06	0.000315267	XP_020683021.1 caffeoylshikimate esterase [Dendrobium catenatum]
TRINITY_DN57873_c7_g3_TRINITY_DN57873_c7_g3_i10_g.43925_m.43925	-2.53351	0.00049937	0.00722825	XP_020678409.1 glyceraldehyde-3-phosphate dehydrogenase GAPCP2, chloroplastic [Dendrobium catenatum]
TRINITY_DN52022_c0_g2_TRINITY_DN52022_c0_g2_i1_g.129792_m.129792	-2.53161	0.000363907	0.00592246	XP_020675244.1 probable aldo-keto reductase 2 [Dendrobium catenatum]
TRINITY_DN52334_c0_g1_TRINITY_DN52334_c0_g1_i3_g.124297_m.124297	-2.52973	0.00143617	0.0145789	0
TRINITY_DN57212_c10_g1_TRINITY_DN57212_c10_g1_i3_g.158015_m.158015	-2.52696	6.48689e-06	0.000604959	XP_028553800.1 early nodulin-93-like [Dendrobium catenatum]
TRINITY_DN57308_c4_g2_TRINITY_DN57308_c4_g2_i11_g.220060_m.220060	-2.52573	0.000235262	0.00449337	0
TRINITY_DN58689_c0_g3_TRINITY_DN58689_c0_g3_i13_g.85656_m.85656	-2.52488	0.00103642	0.0117259	AFS60091.1 subtilisin-like protein [Phalaenopsis hybrid cultivar]
TRINITY_DN61086_c0_g1_TRINITY_DN61086_c0_g1_i7_g.227733_m.227733	-2.52488	0.00141201	0.0144131	XP_020677044.1 heptahelical transmembrane protein 4-like [Dendrobium catenatum]
TRINITY_DN39909_c0_g1_TRINITY_DN39909_c0_g1_i1_g.87108_m.87108	-2.52447	0.00737535	0.0467337	XP_026656318.1 VQ motif-containing protein 10-like [Phoenix dactylifera]
TRINITY_DN51437_c0_g1_TRINITY_DN51437_c0_g1_i1_g.230414_m.230414	-2.52344	0.000231866	0.00444064	XP_020690142.1 uncharacterized protein LOC110105111 [Dendrobium catenatum]
TRINITY_DN43982_c0_g2_TRINITY_DN43982_c0_g2_i1_g.141375_m.141375	-2.52154	0.000272914	0.00491963	tr|A0A453C7Y2|A0A453C7Y2_AEGTS U-box domain-containing protein OS=Aegilops tauschii subsp. strangulata OX=200361 PE=4 SV=1
TRINITY_DN61983_c2_g8_TRINITY_DN61983_c2_g8_i1_g.111922_m.111922	-2.52153	0.00569984	0.0389011	0
TRINITY_DN58152_c4_g6_TRINITY_DN58152_c4_g6_i1_g.99174_m.99174	-2.52113	5.63141e-05	0.00189362	tr|A0A067EF33|A0A067EF33_CITSI Aminotran_1_2 domain-containing protein OS=Citrus sinensis OX=2711 GN=CISIN_1g009517mg PE=4 SV=1
TRINITY_DN43592_c1_g2_TRINITY_DN43592_c1_g2_i1_g.36252_m.36252	-2.51777	5.99266e-05	0.00196594	tr|M1PSH4|M1PSH4_PRUPE Branched-chain amino acid aminotransferase (Fragment) OS=Prunus persica OX=3760 PE=2 SV=1
TRINITY_DN102229_c0_g2_TRINITY_DN102229_c0_g2_i1_g.7228_m.7228	-2.51654	0.000554863	0.00773072	XP_020691667.1 GDSL esterase/lipase At2g27360-like [Dendrobium catenatum]
TRINITY_DN46527_c0_g1_TRINITY_DN46527_c0_g1_i1_g.161424_m.161424	-2.51596	0.000655688	0.00861385	XP_028551774.1 G-type lectin S-receptor-like serine/threonine-protein kinase LECRK3 [Dendrobium catenatum]
TRINITY_DN43740_c0_g1_TRINITY_DN43740_c0_g1_i2_g.56161_m.56161	-2.51312	1.11999e-05	0.000792858	XP_020701789.1 probable protein phosphatase 2C 38 [Dendrobium catenatum]
TRINITY_DN60620_c1_g5_TRINITY_DN60620_c1_g5_i1_g.159109_m.159109	-2.51294	4.45179e-05	0.00166329	XP_028550693.1 uncharacterized protein LOC110115327 isoform X2 [Dendrobium catenatum]
TRINITY_DN62918_c1_g1_TRINITY_DN62918_c1_g1_i1_g.239821_m.239821	-2.51166	0.00114125	0.0125308	tr|A0A5E4F0P2|A0A5E4F0P2_PRUDU Reverse transcriptase Ty1/copia-type domain-containing protein (Fragment) OS=Prunus dulcis OX=3755 GN=ALMOND_2B035157 PE=4 SV=1
TRINITY_DN61397_c0_g1_TRINITY_DN61397_c0_g1_i3_g.72983_m.72983	-2.50994	9.25147e-05	0.00256162	tr|A0A2I0BG21|A0A2I0BG21_9ASPA 12-oxophytodienoate reductase 11 OS=Apostasia shenzhenica OX=1088818 GN=OPR11 PE=3 SV=1
TRINITY_DN57331_c1_g1_TRINITY_DN57331_c1_g1_i1_g.220791_m.220791	-2.5077	3.69563e-05	0.00147366	XP_020689824.1 ethylene receptor 2 [Dendrobium catenatum]
TRINITY_DN60343_c6_g7_TRINITY_DN60343_c6_g7_i1_g.13485_m.13485	-2.50734	0.000321017	0.00549652	XP_020674385.1 LEAF RUST 10 DISEASE-RESISTANCE LOCUS RECEPTOR-LIKE PROTEIN KINASE-like 1.2 [Dendrobium catenatum]
TRINITY_DN60376_c1_g3_TRINITY_DN60376_c1_g3_i4_g.12766_m.12766	-2.50711	0.000210601	0.00418938	XP_020687552.1 bidirectional sugar transporter SWEET4 [Dendrobium catenatum]
TRINITY_DN53400_c0_g2_TRINITY_DN53400_c0_g2_i3_g.137692_m.137692	-2.50706	0.00225659	0.0200038	XP_020689748.1 heptahelical transmembrane protein 4 [Dendrobium catenatum]
TRINITY_DN55245_c0_g2_TRINITY_DN55245_c0_g2_i3_g.29914_m.29914	-2.50667	0.00475387	0.0339627	XP_020673410.1 probable inositol oxygenase [Dendrobium catenatum]
TRINITY_DN55515_c0_g1_TRINITY_DN55515_c0_g1_i1_g.192279_m.192279	-2.50666	6.57058e-05	0.00207579	XP_020694607.1 ethylene-responsive transcription factor 2-like [Dendrobium catenatum]
TRINITY_DN49105_c0_g3_TRINITY_DN49105_c0_g3_i1_g.222794_m.222794	-2.50541	8.47988e-05	0.00242477	tr|A0A5B7B8B7|A0A5B7B8B7_DAVIN Poly(A)-specific ribonuclease OS=Davidia involucrata OX=16924 GN=Din_034065 PE=3 SV=1
TRINITY_DN60093_c3_g2_TRINITY_DN60093_c3_g2_i1_g.246699_m.246699	-2.50518	0.00242069	0.0209773	AVO00688.1 WRKY transcription factor 48-like [Cymbidium sinense]	WRKY48
TRINITY_DN39327_c0_g3_TRINITY_DN39327_c0_g3_i1_g.79604_m.79604	-2.50517	0.000260178	0.00477622	tr|A0A446KRZ9|A0A446KRZ9_TRITD Str_synth domain-containing protein OS=Triticum turgidum subsp. durum OX=4567 GN=TRITD_2Av1G055500 PE=3 SV=1
TRINITY_DN60915_c0_g4_TRINITY_DN60915_c0_g4_i1_g.139069_m.139069	-2.49977	5.63984e-06	0.000580708	KAF5180302.1 Delta-4,5-steroid 5-beta-reductase [Thalictrum thalictroides]
TRINITY_DN41754_c0_g1_TRINITY_DN41754_c0_g1_i1_g.19240_m.19240	-2.49941	0.000444723	0.00670757	XP_020673742.1 1-aminocyclopropane-1-carboxylate oxidase homolog 4-like [Dendrobium catenatum]
TRINITY_DN51429_c0_g1_TRINITY_DN51429_c0_g1_i1_g.230618_m.230618	-2.49872	2.20114e-05	0.00112262	XP_020675479.1 uncharacterized protein LOC110094554 [Dendrobium catenatum]
TRINITY_DN45177_c0_g1_TRINITY_DN45177_c0_g1_i4_g.115293_m.115293	-2.49689	0.000141141	0.0032494	XP_020703588.1 probable 2-oxoglutarate-dependent dioxygenase At3g111800 [Dendrobium catenatum]
TRINITY_DN61559_c2_g1_TRINITY_DN61559_c2_g1_i2_g.233563_m.233563	-2.49619	2.97272e-05	0.00132579	XP_020591672.1 NAC domain-containing protein 83-like [Phalaenopsis equestris]
TRINITY_DN155935_c0_g2_TRINITY_DN155935_c0_g2_i1_g.2146_m.2146	-2.49289	0.00221548	0.0197735	PKU86599.1 hypothetical protein MA16_Dca023805 [Dendrobium catenatum]
TRINITY_DN59826_c3_g3_TRINITY_DN59826_c3_g3_i7_g.62922_m.62922	-2.49051	7.33414e-06	0.000650934	XP_020692661.2 probable GTP diphosphokinase RSH2, chloroplastic [Dendrobium catenatum]
TRINITY_DN62120_c6_g3_TRINITY_DN62120_c6_g3_i2_g.196897_m.196897	-2.48917	0.00807922	0.0499835	tr|A0A2I0W531|A0A2I0W531_9ASPA Protein SRG1 OS=Dendrobium catenatum OX=906689 GN=SRG1 PE=3 SV=1
TRINITY_DN61817_c0_g1_TRINITY_DN61817_c0_g1_i14_g.42804_m.42804	-2.48743	0.000205078	0.0041116	tr|A0A2I0WWM9|A0A2I0WWM9_9ASPA GST C-terminal domain-containing protein OS=Dendrobium catenatum OX=906689 GN=MA16_Dca024647 PE=4 SV=1
TRINITY_DN30017_c0_g2_TRINITY_DN30017_c0_g2_i1_g.81603_m.81603	-2.48722	3.45755e-06	0.000444856	0
TRINITY_DN57428_c3_g2_TRINITY_DN57428_c3_g2_i10_g.94803_m.94803	-2.48109	3.32531e-06	0.000439914	XP_028556301.1 3-dehydrosphinganine reductase TSC10A-like isoform X2 [Dendrobium catenatum]
TRINITY_DN45000_c0_g1_TRINITY_DN45000_c0_g1_i1_g.202931_m.202931	-2.48027	0.000146261	0.00333001	XP_023911718.1 ABC transporter G family member 53-like [Quercus suber]
TRINITY_DN60262_c3_g5_TRINITY_DN60262_c3_g5_i17_g.179432_m.179432	-2.4801	0.00198593	0.0182316	XP_020578181.1 omega-3 fatty acid desaturase, chloroplastic-like [Phalaenopsis equestris]
TRINITY_DN55870_c0_g1_TRINITY_DN55870_c0_g1_i1_g.142500_m.142500	-2.47954	0.000449842	0.00675119	XP_008784773.2 LOW QUALITY PROTEIN: ethylene-responsive transcription factor ERF071-like [Phoenix dactylifera]
TRINITY_DN59242_c1_g1_TRINITY_DN59242_c1_g1_i6_g.222499_m.222499	-2.4795	0.00163038	0.0158667	XP_028116292.1 organic cation/carnitine transporter 4-like isoform X3 [Camellia sinensis]
TRINITY_DN43479_c0_g2_TRINITY_DN43479_c0_g2_i1_g.24753_m.24753	-2.47939	3.10656e-05	0.00134767	0
TRINITY_DN3809_c0_g1_TRINITY_DN3809_c0_g1_i1_g.128945_m.128945	-2.47893	0.00537703	0.0372357	XP_020576972.1 flavonoid 3'-monooxygenase-like [Phalaenopsis equestris]
TRINITY_DN60498_c0_g3_TRINITY_DN60498_c0_g3_i13_g.218157_m.218157	-2.47762	0.000260167	0.00477622	XP_020599192.1 uncharacterized protein LOC110038647 isoform X1 [Phalaenopsis equestris]
TRINITY_DN28021_c0_g1_TRINITY_DN28021_c0_g1_i1_g.74552_m.74552	-2.47581	1.6018e-05	0.000941452	XP_020581044.1 bifunctional L-3-cyanoalanine synthase/cysteine synthase 1, mitochondrial [Phalaenopsis equestris]
TRINITY_DN61680_c0_g5_TRINITY_DN61680_c0_g5_i2_g.168385_m.168385	-2.47383	0.000380689	0.00609293	XP_020586502.1 cyanogenic beta-glucosidase-like isoform X1 [Phalaenopsis equestris]
TRINITY_DN61465_c1_g2_TRINITY_DN61465_c1_g2_i10_g.249693_m.249693	-2.4733	0.00559745	0.038382	XP_020595388.1 furostanol glycoside 26-O-beta-glucosidase-like, partial [Phalaenopsis equestris]
TRINITY_DN60845_c9_g1_TRINITY_DN60845_c9_g1_i6_g.151450_m.151450	-2.47281	0.000487497	0.00709458	XP_020681640.1 probable alpha,alpha-trehalose-phosphate synthase [UDP-forming] 9 [Dendrobium catenatum]
TRINITY_DN40010_c0_g1_TRINITY_DN40010_c0_g1_i4_g.114951_m.114951	-2.47049	0.00530106	0.0368409	XP_020596751.1 NAC domain-containing protein 21/22-like [Phalaenopsis equestris]
TRINITY_DN61739_c0_g2_TRINITY_DN61739_c0_g2_i2_g.190189_m.190189	-2.47024	0.00522163	0.0364611	XP_006477900.1 caffeic acid 3-O-methyltransferase-like [Citrus sinensis]
TRINITY_DN57428_c3_g2_TRINITY_DN57428_c3_g2_i1_g.94784_m.94784	-2.47013	2.24399e-06	0.000353134	XP_020694618.1 3-dehydrosphinganine reductase TSC10A-like isoform X1 [Dendrobium catenatum]
TRINITY_DN40830_c0_g1_TRINITY_DN40830_c0_g1_i1_g.240273_m.240273	-2.4699	0.000628081	0.00834522	XP_020699460.1 5'-adenylylsulfate reductase 3, chloroplastic [Dendrobium catenatum]
TRINITY_DN58854_c6_g3_TRINITY_DN58854_c6_g3_i4_g.125755_m.125755	-2.46669	0.00116241	0.0127103	tr|S8E5P0|S8E5P0_9LAMI Phospholipid-transporting ATPase (Fragment) OS=Genlisea aurea OX=192259 GN=M569_03646 PE=3 SV=1
TRINITY_DN24349_c0_g1_TRINITY_DN24349_c0_g1_i1_g.140349_m.140349	-2.46499	0.000171168	0.00365665	ABR25718.1 polyubiquitin containing 7 ubiquitin monomers, partial [Oryza sativa Indica Group]
TRINITY_DN54915_c0_g1_TRINITY_DN54915_c0_g1_i12_g.172451_m.172451	-2.46249	0.000240242	0.00453151	XP_020702181.1 uncharacterized protein LOC110113823 [Dendrobium catenatum]
TRINITY_DN43634_c0_g2_TRINITY_DN43634_c0_g2_i2_g.14580_m.14580	-2.46113	5.07414e-05	0.00177712	XP_020680642.1 pyruvate kinase, cytosolic isozyme [Dendrobium catenatum]
TRINITY_DN56824_c0_g2_TRINITY_DN56824_c0_g2_i1_g.101436_m.101436	-2.46026	0.0030347	0.0246576	XP_020678682.1 uncharacterized protein C24B11.05 [Dendrobium catenatum]
TRINITY_DN131406_c0_g1_TRINITY_DN131406_c0_g1_i1_g.2777_m.2777	-2.46016	0.000103358	0.0027259	XP_020599256.1 LOW QUALITY PROTEIN: basic 7S globulin-like [Phalaenopsis equestris]
TRINITY_DN64909_c0_g1_TRINITY_DN64909_c0_g1_i1_g.68847_m.68847	-2.45985	0.00287051	0.0237324	PKU83777.1 ABC transporter G family member 11 [Dendrobium catenatum]
TRINITY_DN59556_c0_g2_TRINITY_DN59556_c0_g2_i1_g.207325_m.207325	-2.45796	0.00555884	0.0381772	tr|A0A2I0XHP3|A0A2I0XHP3_9ASPA Methyltransf_25 domain-containing protein OS=Dendrobium catenatum OX=906689 GN=MA16_Dca008524 PE=4 SV=1
TRINITY_DN57172_c0_g2_TRINITY_DN57172_c0_g2_i1_g.20904_m.20904	-2.45429	0.000347528	0.00575172	AFV36699.1 hypothetical protein, partial [Glycine max]
TRINITY_DN53880_c0_g1_TRINITY_DN53880_c0_g1_i2_g.164991_m.164991	-2.45391	0.000977177	0.0112666	XP_020683668.1 protein DETOXIFICATION 12 [Dendrobium catenatum]
TRINITY_DN59872_c0_g7_TRINITY_DN59872_c0_g7_i1_g.62387_m.62387	-2.45287	2.65371e-06	0.000385396	sp|Q9LSQ5|FQR1_ARATH NAD(P)H dehydrogenase (quinone) FQR1 OS=Arabidopsis thaliana OX=3702 GN=FQR1 PE=1 SV=1
TRINITY_DN47021_c1_g1_TRINITY_DN47021_c1_g1_i1_g.173425_m.173425	-2.45214	0.00412378	0.0307359	XP_020589626.1 dormancy-associated protein homolog 3-like [Phalaenopsis equestris]
TRINITY_DN49105_c0_g2_TRINITY_DN49105_c0_g2_i1_g.222788_m.222788	-2.45154	0.000150755	0.00338182	XP_020702302.1 probable CCR4-associated factor 1 homolog 11 [Dendrobium catenatum]
TRINITY_DN46635_c0_g2_TRINITY_DN46635_c0_g2_i2_g.68863_m.68863	-2.45108	0.00482263	0.0343347	0
TRINITY_DN48845_c0_g1_TRINITY_DN48845_c0_g1_i2_g.67841_m.67841	-2.44994	0.000125463	0.00304072	AQS95362.1 flavonoid-3',5'-hydroxylase 2, partial [Dendrobium hybrid cultivar]
TRINITY_DN57719_c1_g6_TRINITY_DN57719_c1_g6_i4_g.242289_m.242289	-2.44868	0.000161015	0.00350112	XP_020671958.2 IAA-amino acid hydrolase ILR1-like 6 [Dendrobium catenatum]
TRINITY_DN53527_c0_g2_TRINITY_DN53527_c0_g2_i1_g.28990_m.28990	-2.44806	0.00423514	0.0313162	tr|A0A2I4HGQ7|A0A2I4HGQ7_JUGRE Patatin OS=Juglans regia OX=51240 GN=LOC109017593 PE=3 SV=1
TRINITY_DN58042_c3_g3_TRINITY_DN58042_c3_g3_i5_g.96771_m.96771	-2.4466	0.00229789	0.0202621	tr|A0A2I0WNW6|A0A2I0WNW6_9ASPA Protease Do-like 14 OS=Dendrobium catenatum OX=906689 GN=DEGP14 PE=4 SV=1
TRINITY_DN58601_c1_g4_TRINITY_DN58601_c1_g4_i1_g.84377_m.84377	-2.44507	0.000757778	0.00951194	XP_020098865.1 pleiotropic drug resistance protein TUR2-like [Ananas comosus]
TRINITY_DN52334_c0_g1_TRINITY_DN52334_c0_g1_i2_g.124296_m.124296	-2.44443	0.00693958	0.0447112	tr|A0A4Y7J896|A0A4Y7J896_PAPSO Pirin domain-containing protein OS=Papaver somniferum OX=3469 GN=C5167_015123 PE=3 SV=1
TRINITY_DN59591_c0_g2_TRINITY_DN59591_c0_g2_i6_g.207709_m.207709	-2.44435	0.00489079	0.0347059	PON92846.1 Glycoside hydrolase [Trema orientale]
TRINITY_DN61638_c2_g3_TRINITY_DN61638_c2_g3_i1_g.166551_m.166551	-2.44275	0.00726869	0.0462983	0
TRINITY_DN56900_c0_g2_TRINITY_DN56900_c0_g2_i1_g.239059_m.239059	-2.44023	7.58151e-05	0.00228563	XP_020681643.1 phospholipase D alpha 1-like [Dendrobium catenatum]
TRINITY_DN58288_c6_g1_TRINITY_DN58288_c6_g1_i24_g.22992_m.22992	-2.43911	0.000102147	0.00270825	XP_020673772.1 nudix hydrolase 17, mitochondrial-like isoform X1 [Dendrobium catenatum]
TRINITY_DN50082_c1_g2_TRINITY_DN50082_c1_g2_i1_g.187832_m.187832	-2.43898	5.06679e-05	0.00177712	tr|A0A2I0WZ16|A0A2I0WZ16_9ASPA DUF4408 domain-containing protein OS=Dendrobium catenatum OX=906689 GN=MA16_Dca009308 PE=4 SV=1
TRINITY_DN55664_c1_g1_TRINITY_DN55664_c1_g1_i4_g.237047_m.237047	-2.4389	0.000826442	0.0100806	0
TRINITY_DN59099_c0_g4_TRINITY_DN59099_c0_g4_i1_g.38552_m.38552	-2.43703	0.000228092	0.00439481	XP_020593054.1 uncharacterized protein LOC110033421 isoform X2 [Phalaenopsis equestris]
TRINITY_DN47580_c0_g1_TRINITY_DN47580_c0_g1_i1_g.113019_m.113019	-2.43619	0.00533941	0.0370412	tr|A0A2I0XBU0|A0A2I0XBU0_9ASPA Glutamine amidotransferase type-1 domain-containing protein OS=Dendrobium catenatum OX=906689 GN=MA16_Dca003110 PE=4 SV=1
TRINITY_DN60887_c5_g10_TRINITY_DN60887_c5_g10_i1_g.151228_m.151228	-2.43555	9.43321e-05	0.00258638	XP_020584705.1 uncharacterized protein LOC110027557 [Phalaenopsis equestris]
TRINITY_DN58344_c0_g5_TRINITY_DN58344_c0_g5_i2_g.89042_m.89042	-2.43514	0.000176633	0.00371852	XP_020583252.1 sphinganine C4-monooxygenase 1-like [Phalaenopsis equestris]
TRINITY_DN59303_c9_g5_TRINITY_DN59303_c9_g5_i1_g.122659_m.122659	-2.43508	6.83844e-05	0.00213334	XP_020677841.1 UDP-glycosyltransferase 88B1 [Dendrobium catenatum]
TRINITY_DN46087_c0_g1_TRINITY_DN46087_c0_g1_i1_g.128613_m.128613	-2.43464	2.46335e-05	0.00119647	XP_020679073.1 cytochrome P450 84A1 [Dendrobium catenatum]
TRINITY_DN62588_c3_g5_TRINITY_DN62588_c3_g5_i1_g.170140_m.170140	-2.43456	8.59683e-07	0.000236817	XP_020695753.1 uncharacterized protein LOC110109156 [Dendrobium catenatum]
TRINITY_DN58152_c4_g2_TRINITY_DN58152_c4_g2_i1_g.99171_m.99171	-2.43357	0.000111692	0.00284481	XP_028073387.1 alanine aminotransferase 1, mitochondrial-like, partial [Camellia sinensis]
TRINITY_DN62187_c5_g1_TRINITY_DN62187_c5_g1_i7_g.196825_m.196825	-2.43332	0.000308764	0.005335	XP_020586772.1 probable protein phosphatase 2C 9 isoform X1 [Phalaenopsis equestris]
TRINITY_DN54508_c1_g1_TRINITY_DN54508_c1_g1_i1_g.163691_m.163691	-2.43204	2.68744e-05	0.00126321	tr|A0A0A9T3I5|A0A0A9T3I5_ARUDO Arginine decarboxylase OS=Arundo donax OX=35708 PE=3 SV=1
TRINITY_DN55245_c0_g2_TRINITY_DN55245_c0_g2_i4_g.29916_m.29916	-2.4317	0.00123725	0.0132429	XP_020673410.1 probable inositol oxygenase [Dendrobium catenatum]
TRINITY_DN49475_c1_g1_TRINITY_DN49475_c1_g1_i2_g.144604_m.144604	-2.43088	1.70466e-06	0.000308981	XP_020588925.1 uncharacterized protein At4g22758-like [Phalaenopsis equestris]
TRINITY_DN45177_c0_g1_TRINITY_DN45177_c0_g1_i2_g.115290_m.115290	-2.42917	7.25216e-06	0.000649004	XP_020703588.1 probable 2-oxoglutarate-dependent dioxygenase At3g111800 [Dendrobium catenatum]
TRINITY_DN59408_c4_g5_TRINITY_DN59408_c4_g5_i3_g.120969_m.120969	-2.42706	1.22587e-06	0.000276581	0
TRINITY_DN58606_c3_g1_TRINITY_DN58606_c3_g1_i11_g.85882_m.85882	-2.42706	8.5821e-05	0.002446	XP_020682969.1 probable E3 ubiquitin-protein ligase RHB1A isoform X2 [Dendrobium catenatum]
TRINITY_DN49469_c0_g1_TRINITY_DN49469_c0_g1_i2_g.144819_m.144819	-2.4267	1.76474e-05	0.000996954	XP_020600218.1 random slug protein 5-like [Phalaenopsis equestris]
TRINITY_DN50082_c1_g1_TRINITY_DN50082_c1_g1_i1_g.187831_m.187831	-2.42526	8.78093e-05	0.00247644	tr|A0A2I0X9K8|A0A2I0X9K8_9ASPA DUF4408 domain-containing protein OS=Dendrobium catenatum OX=906689 GN=MA16_Dca015467 PE=4 SV=1
TRINITY_DN126863_c0_g1_TRINITY_DN126863_c0_g1_i1_g.5811_m.5811	-2.42504	0.00362285	0.028005	PKA62075.1 hypothetical protein AXF42_Ash018300 [Apostasia shenzhenica]
TRINITY_DN57240_c6_g2_TRINITY_DN57240_c6_g2_i1_g.157324_m.157324	-2.42485	0.000134546	0.00317111	tr|A0A2I0X1B6|A0A2I0X1B6_9ASPA Cell number regulator 5 OS=Dendrobium catenatum OX=906689 GN=CNR5 PE=4 SV=1
TRINITY_DN62575_c0_g1_TRINITY_DN62575_c0_g1_i2_g.171404_m.171404	-2.42243	2.46391e-06	0.000373262	XP_030446527.1 G-type lectin S-receptor-like serine/threonine-protein kinase SD2-5, partial [Syzygium oleosum]
TRINITY_DN62155_c2_g7_TRINITY_DN62155_c2_g7_i1_g.195965_m.195965	-2.42223	0.00261672	0.0222068	TKY59365.1 G-type lectin S-receptor serine/threonine-protein kinase [Spatholobus suberectus]
TRINITY_DN50955_c0_g1_TRINITY_DN50955_c0_g1_i1_g.206053_m.206053	-2.42139	0.00143041	0.0145373	XP_020672799.1 uncharacterized protein LOC110092549 [Dendrobium catenatum]
TRINITY_DN61465_c1_g2_TRINITY_DN61465_c1_g2_i1_g.249689_m.249689	-2.41935	0.000233331	0.00446135	XP_026381491.1 furostanol glycoside 26-O-beta-glucosidase-like [Papaver somniferum]
TRINITY_DN52266_c0_g7_TRINITY_DN52266_c0_g7_i1_g.27568_m.27568	-2.4183	9.52663e-06	0.00073221	XP_020703669.1 gluconokinase [Dendrobium catenatum]
TRINITY_DN39693_c0_g1_TRINITY_DN39693_c0_g1_i2_g.115455_m.115455	-2.4182	3.31397e-05	0.00139294	XP_020692847.1 glucose-6-phosphate/phosphate translocator 2, chloroplastic-like [Dendrobium catenatum]
TRINITY_DN51429_c0_g1_TRINITY_DN51429_c0_g1_i3_g.230621_m.230621	-2.41739	1.82018e-05	0.00100186	0
TRINITY_DN54257_c0_g1_TRINITY_DN54257_c0_g1_i3_g.213951_m.213951	-2.41629	0.00386021	0.0293179	KAE8712193.1 constitutive photomorphogenic 12 family protein [Hibiscus syriacus]
TRINITY_DN61397_c0_g1_TRINITY_DN61397_c0_g1_i1_g.72981_m.72981	-2.41597	0.000328149	0.00556547	tr|A0A2I0BG38|A0A2I0BG38_9ASPA 12-oxophytodienoate reductase 11 OS=Apostasia shenzhenica OX=1088818 GN=OPR11 PE=3 SV=1
TRINITY_DN61531_c4_g5_TRINITY_DN61531_c4_g5_i1_g.231380_m.231380	-2.41413	7.21698e-06	0.000649004	XP_020691769.1 ABC transporter G family member 44-like [Dendrobium catenatum]
TRINITY_DN62398_c2_g1_TRINITY_DN62398_c2_g1_i3_g.67386_m.67386	-2.41381	6.21116e-07	0.000203918	tr|A0A1S3Y508|A0A1S3Y508_TOBAC pleiotropic drug resistance protein 1-like OS=Nicotiana tabacum OX=4097 GN=LOC107772348 PE=4 SV=1
TRINITY_DN131689_c0_g1_TRINITY_DN131689_c0_g1_i1_g.2685_m.2685	-2.41325	0.000774626	0.00964381	tr|A0A2I0VPD4|A0A2I0VPD4_9ASPA G-type lectin S-receptor-like serine/threonine-protein kinase OS=Dendrobium catenatum OX=906689 GN=MA16_Dca027302 PE=4 SV=1
TRINITY_DN56955_c2_g1_TRINITY_DN56955_c2_g1_i1_g.237867_m.237867	-2.41239	9.98139e-06	0.000755539	XP_020672504.1 probable protein phosphatase 2C 26 [Dendrobium catenatum]
TRINITY_DN57873_c7_g3_TRINITY_DN57873_c7_g3_i4_g.43920_m.43920	-2.41162	0.000292429	0.00515936	GAV84569.1 Gp_dh_N domain-containing protein/Gp_dh_C domain-containing protein [Cephalotus follicularis]
TRINITY_DN148166_c0_g1_TRINITY_DN148166_c0_g1_i1_g.1656_m.1656	-2.41045	8.96371e-06	0.000709208	XP_020687012.2 inositol phosphorylceramide glucuronosyltransferase 1 [Dendrobium catenatum]
TRINITY_DN59889_c0_g1_TRINITY_DN59889_c0_g1_i5_g.62298_m.62298	-2.40891	3.60177e-05	0.0014528	XP_020573684.1 bifunctional aspartate aminotransferase and glutamate/aspartate-prephenate aminotransferase [Phalaenopsis equestris]
TRINITY_DN35118_c0_g1_TRINITY_DN35118_c0_g1_i1_g.74408_m.74408	-2.40793	0.000561916	0.00779738	XP_020593938.1 GDSL esterase/lipase At3g26430-like [Phalaenopsis equestris]
TRINITY_DN61531_c4_g5_TRINITY_DN61531_c4_g5_i6_g.231389_m.231389	-2.40775	3.85677e-06	0.000476591	tr|A0A444DBZ1|A0A444DBZ1_ENSVE ABC transporter domain-containing protein OS=Ensete ventricosum OX=4639 GN=GW17_00041791 PE=4 SV=1
TRINITY_DN58288_c6_g1_TRINITY_DN58288_c6_g1_i11_g.22983_m.22983	-2.40487	0.000221531	0.00430684	XP_020673772.1 nudix hydrolase 17, mitochondrial-like isoform X1 [Dendrobium catenatum]
TRINITY_DN55664_c1_g1_TRINITY_DN55664_c1_g1_i1_g.237041_m.237041	-2.40469	0.000375689	0.00603502	RVW54458.1 GABA transporter 1 [Vitis vinifera]
TRINITY_DN39663_c0_g1_TRINITY_DN39663_c0_g1_i3_g.115463_m.115463	-2.4042	9.13864e-05	0.00253842	XP_020698101.1 peptidyl-prolyl cis-trans isomerase Pin1 isoform X1 [Dendrobium catenatum]
TRINITY_DN54508_c1_g2_TRINITY_DN54508_c1_g2_i1_g.163692_m.163692	-2.40411	2.89732e-05	0.00131246	XP_028552740.1 arginine decarboxylase-like [Dendrobium catenatum]
TRINITY_DN57604_c0_g2_TRINITY_DN57604_c0_g2_i10_g.51875_m.51875	-2.40201	6.0885e-05	0.00198161	XP_020676904.1 inositol transporter 1 [Dendrobium catenatum]
TRINITY_DN57000_c1_g1_TRINITY_DN57000_c1_g1_i11_g.132587_m.132587	-2.40148	0.000464534	0.00688408	XP_020590274.1 phosphatidylinositol/phosphatidylcholine transfer protein SFH9-like isoform X2 [Phalaenopsis equestris]
TRINITY_DN52334_c0_g1_TRINITY_DN52334_c0_g1_i4_g.124298_m.124298	-2.39904	0.00587082	0.0397653	XP_020694910.1 pirin-like protein [Dendrobium catenatum]
TRINITY_DN61255_c0_g3_TRINITY_DN61255_c0_g3_i1_g.187283_m.187283	-2.39754	0.0005099	0.00731407	XP_020703692.1 scopoletin glucosyltransferase-like [Dendrobium catenatum]
TRINITY_DN68924_c0_g1_TRINITY_DN68924_c0_g1_i1_g.34253_m.34253	-2.39626	0.00127191	0.0134829	tr|M8AW33|M8AW33_AEGTA Flavonoid 3'-monooxygenase OS=Aegilops tauschii OX=37682 GN=F775_05210 PE=3 SV=1
TRINITY_DN82874_c0_g1_TRINITY_DN82874_c0_g1_i1_g.56543_m.56543	-2.39558	0.00535657	0.0371308	PKU62011.1 COBRA-like protein 7 [Dendrobium catenatum]
TRINITY_DN50034_c0_g2_TRINITY_DN50034_c0_g2_i1_g.187967_m.187967	-2.39427	1.8522e-05	0.00100268	PKA51738.1 NAC domain-containing protein 48 [Apostasia shenzhenica]
TRINITY_DN355_c0_g1_TRINITY_DN355_c0_g1_i1_g.64264_m.64264	-2.39325	8.61582e-06	0.000697417	0
TRINITY_DN50242_c0_g1_TRINITY_DN50242_c0_g1_i1_g.253611_m.253611	-2.39018	0.00483201	0.0343735	XP_020679242.1 protein kinase PINOID [Dendrobium catenatum]
TRINITY_DN51429_c0_g1_TRINITY_DN51429_c0_g1_i5_g.230624_m.230624	-2.38938	1.65176e-05	0.000959242	XP_020675479.1 uncharacterized protein LOC110094554 [Dendrobium catenatum]
TRINITY_DN68593_c0_g1_TRINITY_DN68593_c0_g1_i1_g.206627_m.206627	-2.38842	0.000213987	0.00423026	XP_020676491.2 uncharacterized protein LOC110095327 [Dendrobium catenatum]
TRINITY_DN52138_c0_g2_TRINITY_DN52138_c0_g2_i1_g.180812_m.180812	-2.38542	1.83646e-05	0.00100248	PKU66236.1 hypothetical protein MA16_Dca014086 [Dendrobium catenatum]
TRINITY_DN43740_c0_g1_TRINITY_DN43740_c0_g1_i3_g.56162_m.56162	-2.38541	6.10136e-06	0.000599356	XP_020701789.1 probable protein phosphatase 2C 38 [Dendrobium catenatum]
TRINITY_DN60654_c2_g6_TRINITY_DN60654_c2_g6_i3_g.159493_m.159493	-2.3853	0.00331981	0.0262469	XP_020676331.1 uncharacterized protein LOC110095227 [Dendrobium catenatum]
TRINITY_DN58152_c4_g2_TRINITY_DN58152_c4_g2_i3_g.99173_m.99173	-2.38518	0.00011022	0.00282796	XP_029119441.1 alanine aminotransferase 2 isoform X6 [Elaeis guineensis]
TRINITY_DN62657_c5_g1_TRINITY_DN62657_c5_g1_i1_g.147955_m.147955	-2.38437	1.68564e-05	0.000964788	tr|A0A426Z948|A0A426Z948_ENSVE Ubiquitin-like domain-containing protein OS=Ensete ventricosum OX=4639 GN=B296_00013199 PE=4 SV=1
TRINITY_DN58344_c0_g3_TRINITY_DN58344_c0_g3_i4_g.89031_m.89031	-2.383	0.00603524	0.0405804	XP_020693965.1 sphinganine C4-monooxygenase 2-like, partial [Dendrobium catenatum]
TRINITY_DN62752_c2_g2_TRINITY_DN62752_c2_g2_i3_g.49244_m.49244	-2.38135	0.000373214	0.00600629	0
TRINITY_DN16657_c0_g1_TRINITY_DN16657_c0_g1_i1_g.145038_m.145038	-2.38112	0.00679602	0.0440444	XP_020705357.1 glutaredoxin-C1 [Dendrobium catenatum]
TRINITY_DN53852_c0_g1_TRINITY_DN53852_c0_g1_i1_g.165171_m.165171	-2.38063	0.000329458	0.00557671	XP_020691705.1 zinc finger A20 and AN1 domain-containing stress-associated protein 5-like [Dendrobium catenatum]
TRINITY_DN45294_c0_g1_TRINITY_DN45294_c0_g1_i1_g.143845_m.143845	-2.38013	0.00111398	0.0123438	XP_020673748.1 probable alpha,alpha-trehalose-phosphate synthase [UDP-forming] 9 [Dendrobium catenatum]
TRINITY_DN58927_c1_g1_TRINITY_DN58927_c1_g1_i1_g.135207_m.135207	-2.37901	7.31404e-05	0.00224239	RWR89557.1 START domain-containing protein [Cinnamomum micranthum f. kanehirae]
TRINITY_DN54819_c0_g1_TRINITY_DN54819_c0_g1_i6_g.149737_m.149737	-2.37846	6.29244e-06	0.000604541	XP_020684775.1 ferritin-4, chloroplastic [Dendrobium catenatum]
TRINITY_DN62155_c2_g7_TRINITY_DN62155_c2_g7_i13_g.195995_m.195995	-2.3784	0.00167462	0.0161598	XP_029120954.1 receptor-like serine/threonine-protein kinase SD1-7 isoform X4 [Elaeis guineensis]
TRINITY_DN58152_c4_g6_TRINITY_DN58152_c4_g6_i2_g.99175_m.99175	-2.37798	0.000107941	0.00278987	RWR73098.1 alanine aminotransferase 2 [Cinnamomum micranthum f. kanehirae]
TRINITY_DN58134_c0_g1_TRINITY_DN58134_c0_g1_i1_g.98339_m.98339	-2.37676	0.00230545	0.020298	XP_020691068.1 protein SPA, chloroplastic [Dendrobium catenatum]
TRINITY_DN45760_c0_g1_TRINITY_DN45760_c0_g1_i3_g.131318_m.131318	-2.37104	1.80562e-05	0.00100186	XP_028548978.1 nicotinate phosphoribosyltransferase 2 [Dendrobium catenatum]
TRINITY_DN49116_c0_g1_TRINITY_DN49116_c0_g1_i1_g.223090_m.223090	-2.37019	0.000589062	0.00802809	XP_020967083.1 uncharacterized protein LOC110266549 [Arachis ipaensis]
TRINITY_DN60544_c3_g1_TRINITY_DN60544_c3_g1_i3_g.57444_m.57444	-2.36991	0.000999726	0.0114403	XP_020691252.1 protein indeterminate-domain 6, chloroplastic [Dendrobium catenatum]
TRINITY_DN57687_c0_g5_TRINITY_DN57687_c0_g5_i4_g.52244_m.52244	-2.36943	0.000578467	0.00794468	tr|A0A444D5Q4|A0A444D5Q4_ENSVE Protein kinase domain-containing protein (Fragment) OS=Ensete ventricosum OX=4639 GN=GW17_00044071 PE=3 SV=1
TRINITY_DN51429_c0_g1_TRINITY_DN51429_c0_g1_i2_g.230619_m.230619	-2.36899	2.67679e-05	0.00126159	XP_030483764.1 uncharacterized protein LOC115700333 [Cannabis sativa]
TRINITY_DN62904_c3_g2_TRINITY_DN62904_c3_g2_i1_g.239529_m.239529	-2.36805	0.0035757	0.027714	XP_028547511.1 uncharacterized protein LOC114578486, partial [Dendrobium catenatum]
TRINITY_DN42236_c0_g2_TRINITY_DN42236_c0_g2_i1_g.154962_m.154962	-2.36787	0.00248773	0.0214018	XP_020671903.2 heat stress transcription factor B-1 [Dendrobium catenatum]
TRINITY_DN61531_c4_g5_TRINITY_DN61531_c4_g5_i5_g.231387_m.231387	-2.36775	8.03332e-06	0.000672089	XP_020691769.1 ABC transporter G family member 44-like [Dendrobium catenatum]
TRINITY_DN57000_c1_g1_TRINITY_DN57000_c1_g1_i4_g.132576_m.132576	-2.36732	0.000150378	0.00338182	XP_020590273.1 phosphatidylinositol/phosphatidylcholine transfer protein SFH9-like isoform X1 [Phalaenopsis equestris]
TRINITY_DN51250_c0_g1_TRINITY_DN51250_c0_g1_i4_g.152837_m.152837	-2.36349	4.8675e-05	0.00174837	XP_035548449.1 polyamine oxidase 3-like [Juglans regia]
TRINITY_DN60654_c2_g6_TRINITY_DN60654_c2_g6_i5_g.159498_m.159498	-2.36297	0.00193323	0.0178855	XP_020676331.1 uncharacterized protein LOC110095227 [Dendrobium catenatum]
TRINITY_DN60743_c4_g4_TRINITY_DN60743_c4_g4_i2_g.92796_m.92796	-2.36278	0.000153241	0.00341554	tr|A0A0P0VZ55|A0A0P0VZ55_ORYSJ Os03g0402800 protein (Fragment) OS=Oryza sativa subsp. japonica OX=39947 GN=Os03g0402800 PE=3 SV=1
TRINITY_DN57250_c0_g2_TRINITY_DN57250_c0_g2_i1_g.156926_m.156926	-2.36245	0.000722038	0.00919167	0
TRINITY_DN46857_c0_g2_TRINITY_DN46857_c0_g2_i1_g.225236_m.225236	-2.36159	0.00276787	0.023107	XP_020700034.1 protein SULFUR DEFICIENCY-INDUCED 1 [Dendrobium catenatum]
TRINITY_DN60813_c0_g1_TRINITY_DN60813_c0_g1_i5_g.151310_m.151310	-2.36129	4.55184e-05	0.00168804	AKM70751.1 phenylalanine ammonia-lyase, partial [Dendrobium candidum]
TRINITY_DN53010_c1_g1_TRINITY_DN53010_c1_g1_i3_g.235885_m.235885	-2.35913	0.000350851	0.00578627	XP_020685827.1 3-ketoacyl-CoA synthase 11-like [Dendrobium catenatum]
TRINITY_DN35759_c0_g1_TRINITY_DN35759_c0_g1_i2_g.130886_m.130886	-2.35712	0.000173499	0.0036817	XP_020679485.1 UDP-glucose 4-epimerase GEPI48 [Dendrobium catenatum]
TRINITY_DN60362_c2_g3_TRINITY_DN60362_c2_g3_i2_g.13405_m.13405	-2.35693	3.66507e-06	0.000456125	XP_020592209.1 hydroxyproline O-galactosyltransferase GALT6-like [Phalaenopsis equestris]
TRINITY_DN60727_c3_g3_TRINITY_DN60727_c3_g3_i21_g.93457_m.93457	-2.35509	0.000944449	0.0110094	XP_028072443.1 glutathione S-transferase L3-like isoform X2 [Camellia sinensis]
TRINITY_DN53554_c0_g1_TRINITY_DN53554_c0_g1_i1_g.29343_m.29343	-2.35378	0.00770901	0.0483139	XP_020582262.1 putative calcium-binding protein CML19 [Phalaenopsis equestris]
TRINITY_DN62247_c3_g4_TRINITY_DN62247_c3_g4_i20_g.209817_m.209817	-2.35184	0.000138494	0.00322885	XP_028550506.1 putative disease resistance protein RGA4 [Dendrobium catenatum]
TRINITY_DN56314_c9_g3_TRINITY_DN56314_c9_g3_i2_g.113816_m.113816	-2.35125	7.64625e-07	0.000222831	tr|A0A2I0WQ82|A0A2I0WQ82_9ASPA Protein-serine/threonine phosphatase OS=Dendrobium catenatum OX=906689 GN=MA16_Dca005645 PE=3 SV=1
TRINITY_DN34606_c0_g2_TRINITY_DN34606_c0_g2_i1_g.14982_m.14982	-2.34937	9.36038e-06	0.000725638	XP_020704435.1 uncharacterized protein At1g66480 [Dendrobium catenatum]
TRINITY_DN1800_c0_g1_TRINITY_DN1800_c0_g1_i1_g.239364_m.239364	-2.34816	0.000164395	0.003562	tr|A0A426YCU0|A0A426YCU0_ENSVE TPT domain-containing protein OS=Ensete ventricosum OX=4639 GN=B296_00049495 PE=4 SV=1
TRINITY_DN33616_c0_g1_TRINITY_DN33616_c0_g1_i1_g.107606_m.107606	-2.34801	0.000902262	0.0106814	XP_008784384.1 aspartic proteinase oryzasin-1-like isoform X2 [Phoenix dactylifera]
TRINITY_DN62657_c5_g1_TRINITY_DN62657_c5_g1_i2_g.147956_m.147956	-2.3438	4.77613e-05	0.00173059	XP_020699500.1 membrane-anchored ubiquitin-fold protein 3-like isoform X1 [Dendrobium catenatum]
TRINITY_DN61259_c4_g1_TRINITY_DN61259_c4_g1_i2_g.185897_m.185897	-2.34348	0.00140472	0.0143764	tr|A0A392NY47|A0A392NY47_9FABA Auxin-induced in root cultures protein 12-like (Fragment) OS=Trifolium medium OX=97028 PE=4 SV=1
TRINITY_DN62207_c0_g2_TRINITY_DN62207_c0_g2_i2_g.210691_m.210691	-2.34274	0.00688717	0.0444703	PKA53890.1 Isoflavone reductase like P3 [Apostasia shenzhenica]
TRINITY_DN52384_c0_g1_TRINITY_DN52384_c0_g1_i1_g.124311_m.124311	-2.34151	0.00240795	0.0209058	XP_020690220.1 uncharacterized protein LOC110105170 [Dendrobium catenatum]
TRINITY_DN58580_c4_g1_TRINITY_DN58580_c4_g1_i1_g.212634_m.212634	-2.34138	6.289e-05	0.00201958	XP_020705906.1 F-box/LRR-repeat protein At3g48880 [Dendrobium catenatum]
TRINITY_DN49455_c0_g1_TRINITY_DN49455_c0_g1_i2_g.144913_m.144913	-2.34076	2.73246e-05	0.00127579	tr|A0A1D6NXR3|A0A1D6NXR3_MAIZE Nodulin-like domain-containing protein OS=Zea mays OX=4577 GN=ZEAMMB73_Zm00001d045612 PE=4 SV=1
TRINITY_DN52143_c0_g1_TRINITY_DN52143_c0_g1_i4_g.181320_m.181320	-2.3405	1.19948e-05	0.000827357	XP_020704912.1 uncharacterized protein LOC110115860 [Dendrobium catenatum]
TRINITY_DN61060_c1_g3_TRINITY_DN61060_c1_g3_i1_g.230167_m.230167	-2.34016	0.00110399	0.0122719	XP_022547815.1 probable fructokinase-4 [Brassica napus]
TRINITY_DN62566_c4_g1_TRINITY_DN62566_c4_g1_i2_g.170278_m.170278	-2.33708	0.00469482	0.0336854	XP_028548191.1 uncharacterized protein LOC114578844 [Dendrobium catenatum]
TRINITY_DN50538_c0_g1_TRINITY_DN50538_c0_g1_i5_g.60388_m.60388	-2.33665	0.00198629	0.0182316	PKU79377.1 1,2-dihydroxy-3-keto-5-methylthiopentene dioxygenase 2 [Dendrobium catenatum]
TRINITY_DN61060_c1_g7_TRINITY_DN61060_c1_g7_i2_g.230173_m.230173	-2.33514	0.00131644	0.0137676	XP_020576957.1 probable fructokinase-1 [Phalaenopsis equestris]
TRINITY_DN355_c0_g1_TRINITY_DN355_c0_g1_i1_g.64263_m.64263	-2.33158	6.06004e-06	0.000598343	XP_030456698.1 ATP sulfurylase 1, chloroplastic-like [Syzygium oleosum]
TRINITY_DN55986_c0_g1_TRINITY_DN55986_c0_g1_i10_g.224710_m.224710	-2.33056	0.00340929	0.0267985	XP_020692384.1 probable trehalose-phosphate phosphatase 6 [Dendrobium catenatum]
TRINITY_DN50455_c0_g1_TRINITY_DN50455_c0_g1_i4_g.75197_m.75197	-2.3301	0.000180364	0.00377922	XP_020691788.1 alpha-amylase isozyme 3D [Dendrobium catenatum]
TRINITY_DN85200_c1_g1_TRINITY_DN85200_c1_g1_i1_g.134526_m.134526	-2.32979	0.00100582	0.0114837	XP_020684210.1 transcription factor MYB78-like isoform X2 [Dendrobium catenatum]
TRINITY_DN54257_c0_g1_TRINITY_DN54257_c0_g1_i1_g.213949_m.213949	-2.32625	3.33022e-05	0.00139594	XP_020701813.1 CBL-interacting protein kinase 32 isoform X1 [Dendrobium catenatum]
TRINITY_DN62881_c2_g1_TRINITY_DN62881_c2_g1_i1_g.146138_m.146138	-2.32582	1.10386e-05	0.000791448	AVO00701.1 WRKY transcription factor 71-like [Cymbidium sinense]	WRKY71
TRINITY_DN57925_c10_g1_TRINITY_DN57925_c10_g1_i11_g.175127_m.175127	-2.32452	6.73495e-05	0.00211806	tr|A0A2K1WXH5|A0A2K1WXH5_POPTR DIOX_N domain-containing protein OS=Populus trichocarpa OX=3694 GN=POPTR_018G076700 PE=4 SV=1
TRINITY_DN25254_c0_g1_TRINITY_DN25254_c0_g1_i1_g.37486_m.37486	-2.32277	0.000433565	0.00661528	XP_020705707.1 protein TORNADO 2 [Dendrobium catenatum]
TRINITY_DN51250_c0_g1_TRINITY_DN51250_c0_g1_i6_g.152840_m.152840	-2.32269	1.66184e-06	0.000308981	XP_020682153.1 polyamine oxidase 3-like isoform X2 [Dendrobium catenatum]
TRINITY_DN62100_c9_g1_TRINITY_DN62100_c9_g1_i1_g.196507_m.196507	-2.3218	0.00226929	0.0200909	XP_020673234.1 protein ENHANCED DISEASE RESISTANCE 2-like [Dendrobium catenatum]
TRINITY_DN55569_c0_g2_TRINITY_DN55569_c0_g2_i1_g.191543_m.191543	-2.31948	1.32129e-05	0.000873473	XP_028549629.1 ABC transporter C family member 10 [Dendrobium catenatum]
TRINITY_DN59408_c4_g3_TRINITY_DN59408_c4_g3_i1_g.120954_m.120954	-2.31834	5.50762e-08	5.35019e-05	XP_020703159.1 lysine-specific demethylase JMJ706 [Dendrobium catenatum]
TRINITY_DN57463_c0_g7_TRINITY_DN57463_c0_g7_i2_g.94627_m.94627	-2.31705	0.00106684	0.0119771	XP_008645308.2 probable E3 ubiquitin-protein ligase HIP1 [Zea mays]
TRINITY_DN61817_c0_g1_TRINITY_DN61817_c0_g1_i9_g.42800_m.42800	-2.31694	9.54181e-05	0.00259429	tr|A0A2I0WWP0|A0A2I0WWP0_9ASPA GST C-terminal domain-containing protein OS=Dendrobium catenatum OX=906689 GN=MA16_Dca024646 PE=4 SV=1
TRINITY_DN62398_c2_g3_TRINITY_DN62398_c2_g3_i3_g.67384_m.67384	-2.31571	3.21491e-06	0.000434088	XP_027186321.1 ABC transporter G family member 32-like isoform X2 [Cicer arietinum]
TRINITY_DN41754_c0_g2_TRINITY_DN41754_c0_g2_i1_g.19242_m.19242	-2.31308	0.00126196	0.0134017	XP_020673742.1 1-aminocyclopropane-1-carboxylate oxidase homolog 4-like [Dendrobium catenatum]
TRINITY_DN49455_c0_g3_TRINITY_DN49455_c0_g3_i1_g.144915_m.144915	-2.31206	2.65264e-05	0.00125869	XP_020685948.1 protein NUCLEAR FUSION DEFECTIVE 4 [Dendrobium catenatum]
TRINITY_DN30017_c0_g2_TRINITY_DN30017_c0_g2_i1_g.81604_m.81604	-2.31013	3.73199e-05	0.00147435	XP_028552027.1 uncharacterized protein LOC114579953 [Dendrobium catenatum]
TRINITY_DN53070_c0_g2_TRINITY_DN53070_c0_g2_i7_g.235795_m.235795	-2.30959	0.000881982	0.0105269	XP_020574223.1 transport and Golgi organization 2 homolog [Phalaenopsis equestris]
TRINITY_DN50731_c1_g2_TRINITY_DN50731_c1_g2_i2_g.234401_m.234401	-2.30942	0.000187204	0.00386858	XP_020697688.1 alpha-aminoadipic semialdehyde synthase [Dendrobium catenatum]
TRINITY_DN58652_c0_g3_TRINITY_DN58652_c0_g3_i1_g.84853_m.84853	-2.30614	1.132e-06	0.000271547	XP_020588190.1 quinolinate synthase, chloroplastic [Phalaenopsis equestris]
TRINITY_DN56140_c7_g4_TRINITY_DN56140_c7_g4_i3_g.198759_m.198759	-2.30563	0.00151268	0.0151099	0
TRINITY_DN56844_c0_g5_TRINITY_DN56844_c0_g5_i1_g.102561_m.102561	-2.30431	0.0066528	0.0433805	PKU75178.1 hypothetical protein MA16_Dca015534 [Dendrobium catenatum]
TRINITY_DN57172_c1_g1_TRINITY_DN57172_c1_g1_i3_g.20912_m.20912	-2.30379	0.00317202	0.025431	tr|A0A2I0VFK0|A0A2I0VFK0_9ASPA Protein PLANT CADMIUM RESISTANCE 10 OS=Dendrobium catenatum OX=906689 GN=PCR10 PE=4 SV=1
TRINITY_DN60813_c0_g1_TRINITY_DN60813_c0_g1_i1_g.151306_m.151306	-2.3034	3.10992e-05	0.00134767	AKM70751.1 phenylalanine ammonia-lyase, partial [Dendrobium candidum]
TRINITY_DN49575_c0_g2_TRINITY_DN49575_c0_g2_i1_g.90735_m.90735	-2.30038	0.0063249	0.0418758	XP_027110834.1 glycosyltransferase family 64 protein C4 [Coffea arabica]
TRINITY_DN61465_c1_g2_TRINITY_DN61465_c1_g2_i14_g.249694_m.249694	-2.29814	0.000805812	0.00989468	PKU65927.1 Beta-glucosidase 12 [Dendrobium catenatum]
TRINITY_DN157234_c0_g1_TRINITY_DN157234_c0_g1_i1_g.2293_m.2293	-2.2978	9.59289e-05	0.00259855	0
TRINITY_DN61076_c4_g2_TRINITY_DN61076_c4_g2_i10_g.228495_m.228495	-2.29631	0.000708186	0.00907501	XP_020674573.1 MLO-like protein 9 [Dendrobium catenatum]
TRINITY_DN46818_c0_g3_TRINITY_DN46818_c0_g3_i2_g.225098_m.225098	-2.29576	0.000696026	0.00897189	XP_020675378.1 dynamin-related protein 1E-like [Dendrobium catenatum]
TRINITY_DN61480_c4_g2_TRINITY_DN61480_c4_g2_i11_g.249764_m.249764	-2.29379	0.000271016	0.00489803	RWW11345.1 hypothetical protein GW17_00025050 [Ensete ventricosum]
TRINITY_DN3281_c0_g1_TRINITY_DN3281_c0_g1_i1_g.79320_m.79320	-2.29248	0.00658926	0.0430877	XP_020594815.1 uncharacterized protein LOC110034918 [Phalaenopsis equestris]
TRINITY_DN57925_c10_g1_TRINITY_DN57925_c10_g1_i1_g.175112_m.175112	-2.2914	6.02019e-05	0.00197128	tr|A0A2G5FBB0|A0A2G5FBB0_AQUCA DIOX_N domain-containing protein OS=Aquilegia coerulea OX=218851 GN=AQUCO_00100595v1 PE=4 SV=1
TRINITY_DN53466_c0_g1_TRINITY_DN53466_c0_g1_i1_g.137719_m.137719	-2.2913	3.71406e-05	0.00147428	XP_020704785.2 shootin-1 [Dendrobium catenatum]
TRINITY_DN57308_c4_g2_TRINITY_DN57308_c4_g2_i8_g.220044_m.220044	-2.29106	0.000840238	0.0102026	XP_020694231.1 protein DETOXIFICATION 16 isoform X1 [Dendrobium catenatum]
TRINITY_DN62342_c0_g4_TRINITY_DN62342_c0_g4_i2_g.67142_m.67142	-2.28927	0.000107264	0.00278343	XP_026657352.1 G-type lectin S-receptor-like serine/threonine-protein kinase SD2-5, partial [Phoenix dactylifera]
TRINITY_DN49322_c0_g1_TRINITY_DN49322_c0_g1_i1_g.136684_m.136684	-2.28846	0.000226996	0.00437936	XP_020675292.2 homeobox-leucine zipper protein HOX11 isoform X2 [Dendrobium catenatum]
TRINITY_DN59889_c0_g1_TRINITY_DN59889_c0_g1_i3_g.62296_m.62296	-2.28846	4.41429e-05	0.00165281	XP_030441651.1 bifunctional aspartate aminotransferase and glutamate/aspartate-prephenate aminotransferase-like [Syzygium oleosum]
TRINITY_DN54257_c0_g1_TRINITY_DN54257_c0_g1_i9_g.213962_m.213962	-2.28825	4.83518e-06	0.000536798	XP_020701814.1 CBL-interacting protein kinase 32 isoform X2 [Dendrobium catenatum]
TRINITY_DN58697_c2_g2_TRINITY_DN58697_c2_g2_i1_g.85228_m.85228	-2.28767	2.63123e-05	0.00125193	tr|A0A2I0W6N1|A0A2I0W6N1_9ASPA Protein yippee-like OS=Dendrobium catenatum OX=906689 GN=MA16_Dca007314 PE=3 SV=1
TRINITY_DN53007_c1_g4_TRINITY_DN53007_c1_g4_i1_g.235454_m.235454	-2.28742	7.4376e-06	0.000652883	QEG03151.1 zinc finger AN1 domain-containing stress-associated protein 12 isoform X1 [Cymbidium ensifolium]
TRINITY_DN56143_c5_g2_TRINITY_DN56143_c5_g2_i1_g.199297_m.199297	-2.28704	3.43917e-05	0.00141711	XP_020706082.1 E3 ubiquitin-protein ligase ATL31-like [Dendrobium catenatum]
TRINITY_DN37279_c0_g1_TRINITY_DN37279_c0_g1_i2_g.93521_m.93521	-2.28683	4.52e-05	0.00167903	XP_020700560.1 ninja-family protein AFP3-like [Dendrobium catenatum]
TRINITY_DN57212_c10_g1_TRINITY_DN57212_c10_g1_i4_g.158016_m.158016	-2.28556	8.46982e-06	0.000696937	XP_020572566.1 early nodulin-93-like [Phalaenopsis equestris]
TRINITY_DN60611_c1_g2_TRINITY_DN60611_c1_g2_i1_g.159516_m.159516	-2.28524	0.000222199	0.00431407	sp|C0LGI5|Y1699_ARATH Probable LRR receptor-like serine/threonine-protein kinase At1g69990 OS=Arabidopsis thaliana OX=3702 GN=At1g69990 PE=1 SV=1
TRINITY_DN133202_c0_g1_TRINITY_DN133202_c0_g1_i1_g.8194_m.8194	-2.28501	0.000955105	0.0110923	XP_020697341.1 uncharacterized protein LOC110110286 [Dendrobium catenatum]
TRINITY_DN62398_c2_g3_TRINITY_DN62398_c2_g3_i4_g.67385_m.67385	-2.28414	3.65489e-06	0.000456125	XP_021831399.1 pleiotropic drug resistance protein 1-like [Prunus avium]
TRINITY_DN48959_c0_g1_TRINITY_DN48959_c0_g1_i2_g.25247_m.25247	-2.28359	0.000385686	0.0061392	XP_020676399.1 serine/threonine-protein kinase RIPK [Dendrobium catenatum]
TRINITY_DN57543_c12_g2_TRINITY_DN57543_c12_g2_i2_g.104087_m.104087	-2.28344	0.00128461	0.0135722	XP_020682446.1 RING finger and transmembrane domain-containing protein 2 [Dendrobium catenatum]
TRINITY_DN58927_c1_g1_TRINITY_DN58927_c1_g1_i2_g.135210_m.135210	-2.2823	0.000531599	0.00753264	0
TRINITY_DN29202_c1_g1_TRINITY_DN29202_c1_g1_i1_g.183241_m.183241	-2.28035	0.000190605	0.00391407	0
TRINITY_DN59556_c0_g2_TRINITY_DN59556_c0_g2_i8_g.207330_m.207330	-2.2746	0.00598431	0.0403387	tr|A0A2I0XHN4|A0A2I0XHN4_9ASPA Methyltransf_25 domain-containing protein OS=Dendrobium catenatum OX=906689 GN=MA16_Dca008522 PE=4 SV=1
TRINITY_DN28339_c0_g1_TRINITY_DN28339_c0_g1_i1_g.90667_m.90667	-2.27459	0.000848375	0.0102567	XP_028551573.1 putative transcription factor bHLH041 [Dendrobium catenatum]
TRINITY_DN53942_c0_g2_TRINITY_DN53942_c0_g2_i5_g.26459_m.26459	-2.27432	0.000313522	0.00539311	XP_020574346.1 uncharacterized protein LOC110020544 [Phalaenopsis equestris]
TRINITY_DN39104_c0_g1_TRINITY_DN39104_c0_g1_i2_g.15058_m.15058	-2.27416	0.00189171	0.0176183	XP_020704147.1 uncharacterized protein LOC110115297 [Dendrobium catenatum]
TRINITY_DN50625_c0_g2_TRINITY_DN50625_c0_g2_i2_g.90322_m.90322	-2.27392	1.48282e-05	0.000908524	XP_020682718.1 protein ULTRAPETALA 1 isoform X1 [Dendrobium catenatum]
TRINITY_DN61009_c1_g7_TRINITY_DN61009_c1_g7_i18_g.229034_m.229034	-2.27252	0.00155639	0.0153938	RZS18887.1 hypothetical protein BHM03_00051216 [Ensete ventricosum]
TRINITY_DN54579_c0_g2_TRINITY_DN54579_c0_g2_i6_g.163688_m.163688	-2.27222	6.51043e-06	0.000604959	XP_010100847.1 ankyrin repeat-containing protein ITN1 [Morus notabilis]
TRINITY_DN60654_c2_g6_TRINITY_DN60654_c2_g6_i4_g.159496_m.159496	-2.2721	0.00410898	0.0306648	XP_020676331.1 uncharacterized protein LOC110095227 [Dendrobium catenatum]
TRINITY_DN55664_c1_g1_TRINITY_DN55664_c1_g1_i3_g.237045_m.237045	-2.27202	0.000212833	0.00421938	XP_028961233.1 GABA transporter 1-like isoform X1 [Malus domestica]
TRINITY_DN61605_c0_g1_TRINITY_DN61605_c0_g1_i2_g.167066_m.167066	-2.27068	0.000102546	0.00271443	AAY82899.1 phenylalanine ammonia lyase, partial [Citrus sinensis]
TRINITY_DN59846_c1_g2_TRINITY_DN59846_c1_g2_i12_g.63098_m.63098	-2.26931	0.00746629	0.0471646	tr|A0A315ABA4|A0A315ABA4_PRUYE IU_nuc_hydro domain-containing protein OS=Prunus yedoensis var. nudiflora OX=2094558 GN=Pyn_34650 PE=4 SV=1
TRINITY_DN47779_c0_g3_TRINITY_DN47779_c0_g3_i1_g.76593_m.76593	-2.26884	4.65932e-05	0.00171157	XP_020589801.1 uncharacterized protein LOC110031097 [Phalaenopsis equestris]
TRINITY_DN54979_c0_g1_TRINITY_DN54979_c0_g1_i1_g.171965_m.171965	-2.26741	4.05241e-06	0.000488679	0
TRINITY_DN62575_c0_g1_TRINITY_DN62575_c0_g1_i1_g.171403_m.171403	-2.26703	1.31478e-05	0.000873473	XP_030446527.1 G-type lectin S-receptor-like serine/threonine-protein kinase SD2-5, partial [Syzygium oleosum]
TRINITY_DN52009_c0_g1_TRINITY_DN52009_c0_g1_i4_g.129810_m.129810	-2.26666	0.000181304	0.00379208	XP_020690174.1 probable E3 ubiquitin-protein ligase XBOS33 [Dendrobium catenatum]
TRINITY_DN1466_c0_g1_TRINITY_DN1466_c0_g1_i1_g.231324_m.231324	-2.26661	0.00154923	0.0153523	0
TRINITY_DN54157_c0_g1_TRINITY_DN54157_c0_g1_i24_g.36682_m.36682	-2.26569	1.34144e-05	0.000879444	tr|A0A287WFD9|A0A287WFD9_HORVV WLM domain-containing protein OS=Hordeum vulgare subsp. vulgare OX=112509 PE=4 SV=1
TRINITY_DN56357_c0_g1_TRINITY_DN56357_c0_g1_i1_g.113635_m.113635	-2.26526	0.000309855	0.00534933	0
TRINITY_DN35118_c0_g1_TRINITY_DN35118_c0_g1_i3_g.74410_m.74410	-2.26509	0.000946665	0.0110206	XP_020593938.1 GDSL esterase/lipase At3g26430-like [Phalaenopsis equestris]
TRINITY_DN53295_c0_g3_TRINITY_DN53295_c0_g3_i2_g.165904_m.165904	-2.26497	0.000382188	0.00610462	XP_020690178.1 1-aminocyclopropane-1-carboxylate oxidase [Dendrobium catenatum]
TRINITY_DN60940_c4_g3_TRINITY_DN60940_c4_g3_i3_g.139965_m.139965	-2.26365	0.00684481	0.0442867	XP_028095353.1 uclacyanin 1-like [Camellia sinensis]
TRINITY_DN61144_c3_g1_TRINITY_DN61144_c3_g1_i4_g.10678_m.10678	-2.26236	7.41696e-06	0.000652883	XP_020258473.1 protein TIFY 10b-like [Asparagus officinalis]
TRINITY_DN57308_c4_g2_TRINITY_DN57308_c4_g2_i9_g.220048_m.220048	-2.262	0.00090585	0.0106986	XP_020694231.1 protein DETOXIFICATION 16 isoform X1 [Dendrobium catenatum]
TRINITY_DN30092_c0_g1_TRINITY_DN30092_c0_g1_i1_g.81606_m.81606	-2.2611	5.19289e-06	0.000550305	XP_020573874.1 protein DETOXIFICATION 39-like [Phalaenopsis equestris]
TRINITY_DN59282_c5_g1_TRINITY_DN59282_c5_g1_i1_g.222380_m.222380	-2.26028	0.00125508	0.0133573	tr|F1DT52|F1DT52_SETIT STK disease resistance protein-like protein (Fragment) OS=Setaria italica OX=4555 PE=4 SV=1
TRINITY_DN50034_c0_g1_TRINITY_DN50034_c0_g1_i1_g.187966_m.187966	-2.25925	1.76673e-05	0.000996954	PKA51738.1 NAC domain-containing protein 48 [Apostasia shenzhenica]
TRINITY_DN57212_c10_g1_TRINITY_DN57212_c10_g1_i5_g.158017_m.158017	-2.25871	0.000127811	0.00306773	XP_020572566.1 early nodulin-93-like [Phalaenopsis equestris]
TRINITY_DN57212_c10_g1_TRINITY_DN57212_c10_g1_i6_g.158020_m.158020	-2.25804	0.000107413	0.00278343	XP_028553800.1 early nodulin-93-like [Dendrobium catenatum]
TRINITY_DN62588_c3_g7_TRINITY_DN62588_c3_g7_i1_g.170141_m.170141	-2.25782	1.67129e-07	0.000103937	XP_020695753.1 uncharacterized protein LOC110109156 [Dendrobium catenatum]
TRINITY_DN57045_c2_g3_TRINITY_DN57045_c2_g3_i2_g.132923_m.132923	-2.25482	0.00114912	0.0126053	XP_020696296.1 dof zinc finger protein DOF3.1 [Dendrobium catenatum]
TRINITY_DN49455_c0_g1_TRINITY_DN49455_c0_g1_i1_g.144909_m.144909	-2.25078	3.42335e-05	0.0014167	tr|A0A5B7A7Y3|A0A5B7A7Y3_DAVIN Nodulin-like domain-containing protein (Fragment) OS=Davidia involucrata OX=16924 GN=Din_021227 PE=3 SV=1
TRINITY_DN45760_c0_g1_TRINITY_DN45760_c0_g1_i1_g.131312_m.131312	-2.25027	1.26189e-05	0.00085665	XP_028548978.1 nicotinate phosphoribosyltransferase 2 [Dendrobium catenatum]
TRINITY_DN59423_c1_g9_TRINITY_DN59423_c1_g9_i1_g.120844_m.120844	-2.25017	0.000132828	0.00314924	0
TRINITY_DN57000_c1_g1_TRINITY_DN57000_c1_g1_i6_g.132580_m.132580	-2.24973	7.18642e-05	0.00221619	XP_020590273.1 phosphatidylinositol/phosphatidylcholine transfer protein SFH9-like isoform X1 [Phalaenopsis equestris]
TRINITY_DN61480_c4_g2_TRINITY_DN61480_c4_g2_i10_g.249755_m.249755	-2.24797	1.89959e-05	0.00102358	tr|A0A2I0VCV2|A0A2I0VCV2_9ASPA Lipoxygenase OS=Dendrobium catenatum OX=906689 GN=MA16_Dca023278 PE=3 SV=1
TRINITY_DN54257_c0_g1_TRINITY_DN54257_c0_g1_i5_g.213953_m.213953	-2.24712	7.92343e-05	0.00233438	XP_020701815.1 CBL-interacting protein kinase 32 isoform X3 [Dendrobium catenatum]
TRINITY_DN148741_c0_g1_TRINITY_DN148741_c0_g1_i1_g.4084_m.4084	-2.24622	0.000197524	0.00401371	KRY05291.1 S-adenosylmethionine synthase, partial [Trichinella patagoniensis]
TRINITY_DN52009_c0_g1_TRINITY_DN52009_c0_g1_i3_g.129809_m.129809	-2.24598	0.00497891	0.0351185	XP_022634563.1 E3 ubiquitin-protein ligase XBAT33-like isoform X4 [Vigna radiata var. radiata]
TRINITY_DN57803_c1_g1_TRINITY_DN57803_c1_g1_i1_g.45580_m.45580	-2.24499	0.0014493	0.0146653	XP_020691041.1 U-box domain-containing protein 27-like [Dendrobium catenatum]
TRINITY_DN54493_c0_g1_TRINITY_DN54493_c0_g1_i15_g.183897_m.183897	-2.24317	0.00455544	0.0329558	tr|M0T6V7|M0T6V7_MUSAM ANK_REP_REGION domain-containing protein OS=Musa acuminata subsp. malaccensis OX=214687 PE=4 SV=1
TRINITY_DN56874_c0_g3_TRINITY_DN56874_c0_g3_i2_g.101347_m.101347	-2.24301	0.000494165	0.00717073	EMS57838.1 D-3-phosphoglycerate dehydrogenase, chloroplastic [Triticum urartu]
TRINITY_DN53096_c0_g1_TRINITY_DN53096_c0_g1_i12_g.235620_m.235620	-2.24274	0.00659491	0.0431085	0
TRINITY_DN135436_c0_g1_TRINITY_DN135436_c0_g1_i1_g.4619_m.4619	-2.24067	0.000846148	0.0102496	OMO83429.1 phosphatase 2C (PP2C)-like protein [Corchorus olitorius]
TRINITY_DN50230_c0_g2_TRINITY_DN50230_c0_g2_i1_g.253584_m.253584	-2.24002	4.31732e-05	0.00162695	XP_020703470.1 probable choline kinase 2 isoform X1 [Dendrobium catenatum]
TRINITY_DN61891_c2_g1_TRINITY_DN61891_c2_g1_i2_g.43301_m.43301	-2.23935	5.49304e-05	0.00186321	XP_020680186.1 uncharacterized protein LOC110097890 [Dendrobium catenatum]
TRINITY_DN43479_c0_g2_TRINITY_DN43479_c0_g2_i2_g.24755_m.24755	-2.23833	0.0011235	0.0124138	0
TRINITY_DN45235_c0_g2_TRINITY_DN45235_c0_g2_i2_g.144123_m.144123	-2.23811	0.000945809	0.0110143	XP_020695531.1 alpha carbonic anhydrase 7 isoform X1 [Dendrobium catenatum]
TRINITY_DN17474_c0_g1_TRINITY_DN17474_c0_g1_i1_g.244872_m.244872	-2.23712	0.00343628	0.0269621	tr|A0A453SQL4|A0A453SQL4_AEGTS DUF1336 domain-containing protein OS=Aegilops tauschii subsp. strangulata OX=200361 PE=4 SV=1
TRINITY_DN16464_c0_g1_TRINITY_DN16464_c0_g1_i1_g.46178_m.46178	-2.23525	9.61381e-05	0.0026022	XP_020682234.1 cytochrome c-type biogenesis protein CcmE homolog, mitochondrial [Dendrobium catenatum]
TRINITY_DN61144_c3_g1_TRINITY_DN61144_c3_g1_i1_g.10677_m.10677	-2.23524	7.26037e-06	0.000649004	tr|A0A2I0A9U2|A0A2I0A9U2_9ASPA Protein TIFY 10A OS=Apostasia shenzhenica OX=1088818 GN=TIFY10A PE=3 SV=1
TRINITY_DN59912_c7_g8_TRINITY_DN59912_c7_g8_i3_g.226895_m.226895	-2.23501	1.78745e-05	0.000996954	XP_020695769.1 phospho-2-dehydro-3-deoxyheptonate aldolase 2, chloroplastic [Dendrobium catenatum]
TRINITY_DN61480_c4_g2_TRINITY_DN61480_c4_g2_i12_g.249767_m.249767	-2.23473	6.44646e-07	0.000205777	ONK66147.1 uncharacterized protein A4U43_C06F4620 [Asparagus officinalis]
TRINITY_DN55757_c0_g1_TRINITY_DN55757_c0_g1_i2_g.248467_m.248467	-2.23356	3.46754e-05	0.00141995	XP_020703540.1 ASC1-like protein 3 [Dendrobium catenatum]
TRINITY_DN59826_c3_g3_TRINITY_DN59826_c3_g3_i1_g.62904_m.62904	-2.23305	3.5831e-05	0.00144693	XP_020692661.2 probable GTP diphosphokinase RSH2, chloroplastic [Dendrobium catenatum]
TRINITY_DN46818_c0_g3_TRINITY_DN46818_c0_g3_i3_g.225100_m.225100	-2.23106	0.00139272	0.0143151	XP_020675378.1 dynamin-related protein 1E-like [Dendrobium catenatum]
TRINITY_DN35772_c0_g2_TRINITY_DN35772_c0_g2_i1_g.130871_m.130871	-2.22971	0.000322049	0.00549652	XP_020692434.1 mechanosensitive ion channel protein 10-like isoform X1 [Dendrobium catenatum]
TRINITY_DN61060_c1_g5_TRINITY_DN61060_c1_g5_i1_g.230170_m.230170	-2.22968	0.000942532	0.0109908	tr|A0A426XNQ6|A0A426XNQ6_ENSVE PfkB domain-containing protein OS=Ensete ventricosum OX=4639 GN=B296_00043409 PE=3 SV=1
TRINITY_DN54257_c0_g1_TRINITY_DN54257_c0_g1_i7_g.213958_m.213958	-2.22835	8.91804e-05	0.002505	XP_020701813.1 CBL-interacting protein kinase 32 isoform X1 [Dendrobium catenatum]
TRINITY_DN60495_c2_g2_TRINITY_DN60495_c2_g2_i1_g.216969_m.216969	-2.22771	0.00013053	0.00311227	XP_020572802.1 uncharacterized protein At5g19025-like [Phalaenopsis equestris]
TRINITY_DN53295_c0_g3_TRINITY_DN53295_c0_g3_i4_g.165906_m.165906	-2.22731	0.000444245	0.00670757	ABK32881.1 1-aminocyclopropane-1-carboxylic acid oxidase [Dendrobium hybrid cultivar]
TRINITY_DN58288_c6_g1_TRINITY_DN58288_c6_g1_i26_g.22993_m.22993	-2.22657	0.00556848	0.0382359	XP_020673772.1 nudix hydrolase 17, mitochondrial-like isoform X1 [Dendrobium catenatum]
TRINITY_DN46990_c0_g1_TRINITY_DN46990_c0_g1_i2_g.76954_m.76954	-2.226	0.00712826	0.0456812	XP_020682560.2 UDP-glycosyltransferase 73E1-like [Dendrobium catenatum]
TRINITY_DN57428_c3_g3_TRINITY_DN57428_c3_g3_i3_g.94839_m.94839	-2.22508	1.9528e-05	0.00103944	XP_020692249.1 3-dehydrosphinganine reductase TSC10A-like [Dendrobium catenatum]
TRINITY_DN58070_c0_g1_TRINITY_DN58070_c0_g1_i1_g.96542_m.96542	-2.22402	0.00060569	0.00816246	PKU74013.1 Reticulon-like protein B3 [Dendrobium catenatum]
TRINITY_DN60915_c0_g2_TRINITY_DN60915_c0_g2_i2_g.139068_m.139068	-2.22379	1.37154e-05	0.000885129	XP_020584279.1 3-oxo-Delta(4,5)-steroid 5-beta-reductase-like [Phalaenopsis equestris]
TRINITY_DN34285_c0_g2_TRINITY_DN34285_c0_g2_i1_g.191119_m.191119	-2.22244	3.01931e-05	0.00133356	XP_020695658.1 aspartate aminotransferase, cytoplasmic [Dendrobium catenatum]
TRINITY_DN49475_c1_g1_TRINITY_DN49475_c1_g1_i1_g.144602_m.144602	-2.22139	0.000702354	0.00902684	XP_031271506.1 uncharacterized protein At4g22758 [Pistacia vera]
TRINITY_DN56140_c7_g4_TRINITY_DN56140_c7_g4_i1_g.198755_m.198755	-2.21986	0.00526063	0.0366317	0
TRINITY_DN51337_c0_g2_TRINITY_DN51337_c0_g2_i1_g.19689_m.19689	-2.21729	4.54663e-06	0.00052221	XP_020679238.1 ATP sulfurylase 1, chloroplastic [Dendrobium catenatum]
TRINITY_DN60940_c4_g3_TRINITY_DN60940_c4_g3_i2_g.139964_m.139964	-2.21605	0.00701337	0.0451186	XP_023895920.1 uclacyanin 1-like [Quercus suber]
TRINITY_DN53819_c1_g2_TRINITY_DN53819_c1_g2_i1_g.164641_m.164641	-2.21563	2.59812e-06	0.000381775	XP_020679913.1 probable serine/threonine-protein kinase PBL21 [Dendrobium catenatum]
TRINITY_DN59206_c10_g1_TRINITY_DN59206_c10_g1_i5_g.221655_m.221655	-2.21274	0.00160006	0.0156915	tr|A0A2I0WZQ4|A0A2I0WZQ4_9ASPA DUF569 domain-containing protein OS=Dendrobium catenatum OX=906689 GN=MA16_Dca014016 PE=4 SV=1
TRINITY_DN52138_c0_g2_TRINITY_DN52138_c0_g2_i4_g.180818_m.180818	-2.21238	1.42276e-05	0.000898986	sp|Q9XID5|PSI1_ARATH Protein PSK SIMULATOR 1 OS=Arabidopsis thaliana OX=3702 GN=PSI1 PE=1 SV=2
TRINITY_DN59100_c3_g2_TRINITY_DN59100_c3_g2_i4_g.15550_m.15550	-2.21191	0.000836406	0.0101668	XP_020688485.1 uncharacterized protein LOC110103930 isoform X2 [Dendrobium catenatum]
TRINITY_DN59912_c7_g8_TRINITY_DN59912_c7_g8_i2_g.226890_m.226890	-2.2105	4.12161e-05	0.00158279	XP_020695769.1 phospho-2-dehydro-3-deoxyheptonate aldolase 2, chloroplastic [Dendrobium catenatum]
TRINITY_DN57543_c12_g2_TRINITY_DN57543_c12_g2_i3_g.104089_m.104089	-2.20949	0.000381638	0.00609975	XP_020682446.1 RING finger and transmembrane domain-containing protein 2 [Dendrobium catenatum]
TRINITY_DN58606_c3_g1_TRINITY_DN58606_c3_g1_i12_g.85883_m.85883	-2.20888	0.000781961	0.00971092	XP_020682969.1 probable E3 ubiquitin-protein ligase RHB1A isoform X2 [Dendrobium catenatum]
TRINITY_DN58927_c2_g4_TRINITY_DN58927_c2_g4_i1_g.135222_m.135222	-2.20822	3.22391e-05	0.00137001	PKI64388.1 hypothetical protein CRG98_015248 [Punica granatum]
TRINITY_DN58771_c2_g3_TRINITY_DN58771_c2_g3_i1_g.203871_m.203871	-2.20628	0.000105125	0.00275794	XP_020579239.1 peroxisomal adenine nucleotide carrier 1-like [Phalaenopsis equestris]
TRINITY_DN32669_c0_g1_TRINITY_DN32669_c0_g1_i2_g.35798_m.35798	-2.20397	0.000241767	0.00455051	AFR41691.1 serine hydroxymethyltransferase, partial [Populus alba]
TRINITY_DN39104_c0_g1_TRINITY_DN39104_c0_g1_i1_g.15057_m.15057	-2.20374	0.000436523	0.00663724	XP_020704147.1 uncharacterized protein LOC110115297 [Dendrobium catenatum]
TRINITY_DN57308_c4_g2_TRINITY_DN57308_c4_g2_i12_g.220062_m.220062	-2.20364	0.00210273	0.0190064	XP_020694231.1 protein DETOXIFICATION 16 isoform X1 [Dendrobium catenatum]
TRINITY_DN51564_c1_g1_TRINITY_DN51564_c1_g1_i1_g.8895_m.8895	-2.20318	0.00304543	0.0247111	XP_020682928.1 probable WRKY transcription factor 31 [Dendrobium catenatum]	WRKY31
TRINITY_DN53896_c3_g1_TRINITY_DN53896_c3_g1_i1_g.164869_m.164869	-2.20318	0.0055943	0.038368	0
TRINITY_DN9884_c0_g2_TRINITY_DN9884_c0_g2_i1_g.160731_m.160731	-2.20314	0.00648478	0.042594	0
TRINITY_DN44934_c0_g1_TRINITY_DN44934_c0_g1_i2_g.252230_m.252230	-2.20204	0.00198893	0.0182463	XP_021627488.1 transmembrane protein 53-like [Manihot esculenta]
TRINITY_DN62398_c2_g1_TRINITY_DN62398_c2_g1_i1_g.67376_m.67376	-2.20123	5.09479e-06	0.000546534	PNX55015.1 pleiotropic drug resistance protein 1-like, partial [Trifolium pratense]
TRINITY_DN59408_c4_g2_TRINITY_DN59408_c4_g2_i2_g.120953_m.120953	-2.20079	0.000124792	0.00303809	tr|A0A5B7BQZ4|A0A5B7BQZ4_DAVIN JmjC domain-containing protein (Fragment) OS=Davidia involucrata OX=16924 GN=Din_040700 PE=4 SV=1
TRINITY_DN122104_c0_g1_TRINITY_DN122104_c0_g1_i1_g.5987_m.5987	-2.19945	0.000363941	0.00592246	tr|A0A2I0X0D4|A0A2I0X0D4_9ASPA AB hydrolase-1 domain-containing protein OS=Dendrobium catenatum OX=906689 GN=MA16_Dca022843 PE=4 SV=1
TRINITY_DN24981_c0_g1_TRINITY_DN24981_c0_g1_i1_g.166423_m.166423	-2.19804	3.40505e-05	0.00141372	XP_020681569.1 uncharacterized protein LOC110098948 [Dendrobium catenatum]
TRINITY_DN54579_c0_g2_TRINITY_DN54579_c0_g2_i4_g.163683_m.163683	-2.19748	0.000127255	0.00306279	KHN20291.1 Ankyrin repeat-containing protein [Glycine soja]
TRINITY_DN60995_c0_g1_TRINITY_DN60995_c0_g1_i1_g.139074_m.139074	-2.19699	0.00736436	0.0466955	0
TRINITY_DN52520_c0_g2_TRINITY_DN52520_c0_g2_i3_g.75669_m.75669	-2.19559	1.48616e-05	0.000908524	tr|A0A3Q0HTX2|A0A3Q0HTX2_PHODC nitrate regulatory gene2 protein-like isoform X1 OS=Phoenix dactylifera OX=42345 GN=LOC103701077 PE=4 SV=1
TRINITY_DN30647_c0_g1_TRINITY_DN30647_c0_g1_i1_g.24993_m.24993	-2.19558	0.000506102	0.00728462	XP_020575271.1 aspartyl protease family protein 2-like [Phalaenopsis equestris]
TRINITY_DN46782_c1_g5_TRINITY_DN46782_c1_g5_i4_g.25794_m.25794	-2.1932	0.00112718	0.0124349	XP_020680830.1 calcium uniporter protein 6, mitochondrial [Dendrobium catenatum]
TRINITY_DN44758_c0_g1_TRINITY_DN44758_c0_g1_i2_g.15189_m.15189	-2.1922	0.000124812	0.00303809	XP_020581053.1 uncharacterized protein LOC110025110 isoform X2 [Phalaenopsis equestris]
TRINITY_DN58478_c3_g1_TRINITY_DN58478_c3_g1_i1_g.176745_m.176745	-2.19114	5.7525e-05	0.00192058	sp|Q10P87|ADF5_ORYSJ Actin-depolymerizing factor 5 OS=Oryza sativa subsp. japonica OX=39947 GN=ADF5 PE=2 SV=1
TRINITY_DN57762_c0_g2_TRINITY_DN57762_c0_g2_i1_g.242794_m.242794	-2.19066	8.96539e-07	0.00024224	XP_020575285.1 IN2-2 protein-like isoform X1 [Phalaenopsis equestris]
TRINITY_DN52520_c0_g2_TRINITY_DN52520_c0_g2_i2_g.75665_m.75665	-2.18993	1.84267e-05	0.00100248	tr|A0A3Q0HTX2|A0A3Q0HTX2_PHODC nitrate regulatory gene2 protein-like isoform X1 OS=Phoenix dactylifera OX=42345 GN=LOC103701077 PE=4 SV=1
TRINITY_DN15085_c0_g1_TRINITY_DN15085_c0_g1_i1_g.107945_m.107945	-2.18833	0.00651772	0.0427638	PKU74289.1 Short-chain type dehydrogenase/reductase [Dendrobium catenatum]
TRINITY_DN43634_c0_g2_TRINITY_DN43634_c0_g2_i1_g.14576_m.14576	-2.18812	0.000345461	0.00572836	XP_020680642.1 pyruvate kinase, cytosolic isozyme [Dendrobium catenatum]
TRINITY_DN59872_c0_g2_TRINITY_DN59872_c0_g2_i1_g.62384_m.62384	-2.18743	0.000367395	0.00595926	PNX86147.1 cytochrome p450 98a2-like protein [Trifolium pratense]
TRINITY_DN57604_c0_g2_TRINITY_DN57604_c0_g2_i10_g.51877_m.51877	-2.1866	0.0001659	0.0035835	KAF3550357.1 hypothetical protein DY000_02002391 [Brassica cretica]
TRINITY_DN54996_c4_g4_TRINITY_DN54996_c4_g4_i2_g.172285_m.172285	-2.18618	2.48382e-05	0.00120307	XP_020683813.1 AT-hook motif nuclear-localized protein 1 [Dendrobium catenatum]
TRINITY_DN59872_c0_g2_TRINITY_DN59872_c0_g2_i1_g.62385_m.62385	-2.18444	0.000263518	0.00480846	PNX86147.1 cytochrome p450 98a2-like protein [Trifolium pratense]
TRINITY_DN60585_c3_g2_TRINITY_DN60585_c3_g2_i2_g.57560_m.57560	-2.18234	9.86116e-05	0.00265069	XP_028554080.1 cinnamyl alcohol dehydrogenase 8 [Dendrobium catenatum]
TRINITY_DN32332_c0_g1_TRINITY_DN32332_c0_g1_i1_g.23992_m.23992	-2.18215	6.12272e-05	0.00198625	XP_020692455.1 AT-hook motif nuclear-localized protein 16-like [Dendrobium catenatum]
TRINITY_DN58586_c1_g4_TRINITY_DN58586_c1_g4_i10_g.212878_m.212878	-2.17943	0.00138099	0.014242	XP_020594237.1 putative disease resistance protein RGA3, partial [Phalaenopsis equestris]
TRINITY_DN58042_c3_g3_TRINITY_DN58042_c3_g3_i7_g.96775_m.96775	-2.17942	0.000801849	0.0098668	tr|A0A2I0WNW6|A0A2I0WNW6_9ASPA Protease Do-like 14 OS=Dendrobium catenatum OX=906689 GN=DEGP14 PE=4 SV=1
TRINITY_DN56787_c1_g3_TRINITY_DN56787_c1_g3_i5_g.154691_m.154691	-2.17551	7.50027e-06	0.000654094	XP_020694009.2 uncharacterized protein LOC110107906 [Dendrobium catenatum]
TRINITY_DN62398_c2_g3_TRINITY_DN62398_c2_g3_i1_g.67378_m.67378	-2.17468	8.56661e-06	0.000697417	XP_015871407.1 pleiotropic drug resistance protein 1-like [Ziziphus jujuba]
TRINITY_DN50385_c1_g1_TRINITY_DN50385_c1_g1_i4_g.195178_m.195178	-2.17439	5.62952e-05	0.00189362	XP_020594951.1 fructokinase-1-like [Phalaenopsis equestris]
TRINITY_DN65456_c0_g1_TRINITY_DN65456_c0_g1_i1_g.40046_m.40046	-2.17301	0.00366952	0.0282596	XP_020273742.1 probable amino acid permease 7 [Asparagus officinalis]
TRINITY_DN57233_c1_g3_TRINITY_DN57233_c1_g3_i1_g.157460_m.157460	-2.17282	0.000202649	0.00408935	0
TRINITY_DN39663_c0_g1_TRINITY_DN39663_c0_g1_i2_g.115462_m.115462	-2.17201	0.000179794	0.00376953	XP_020581706.1 peptidyl-prolyl cis-trans isomerase Pin1 [Phalaenopsis equestris]
TRINITY_DN57918_c2_g3_TRINITY_DN57918_c2_g3_i2_g.173978_m.173978	-2.17028	0.000106762	0.00277768	XP_020682314.1 ATP synthase mitochondrial F1 complex assembly factor 2 isoform X1 [Dendrobium catenatum]
TRINITY_DN37957_c0_g1_TRINITY_DN37957_c0_g1_i1_g.206605_m.206605	-2.16887	1.60004e-05	0.000941452	sp|Q9LM13|GPMA1_ARATH 2,3-bisphosphoglycerate-dependent phosphoglycerate mutase 1 OS=Arabidopsis thaliana OX=3702 GN=gpmA1 PE=2 SV=1
TRINITY_DN58152_c3_g4_TRINITY_DN58152_c3_g4_i7_g.99164_m.99164	-2.16725	0.000619153	0.00826742	XP_020700430.1 aspartic proteinase-like protein 2 [Dendrobium catenatum]
TRINITY_DN60325_c0_g2_TRINITY_DN60325_c0_g2_i3_g.12217_m.12217	-2.16633	0.000365534	0.00594009	XP_020680280.1 uncharacterized protein LOC110097949 [Dendrobium catenatum]
TRINITY_DN57543_c12_g2_TRINITY_DN57543_c12_g2_i4_g.104092_m.104092	-2.16599	0.00155242	0.0153708	XP_020682446.1 RING finger and transmembrane domain-containing protein 2 [Dendrobium catenatum]
TRINITY_DN60585_c3_g4_TRINITY_DN60585_c3_g4_i3_g.57569_m.57569	-2.16597	9.02724e-05	0.00251975	XP_028554080.1 cinnamyl alcohol dehydrogenase 8 [Dendrobium catenatum]
TRINITY_DN54684_c0_g1_TRINITY_DN54684_c0_g1_i1_g.34910_m.34910	-2.16587	0.000297776	0.00521453	XP_020573966.1 glutamate synthase 1 [NADH], chloroplastic-like [Phalaenopsis equestris]
TRINITY_DN47589_c0_g1_TRINITY_DN47589_c0_g1_i2_g.113241_m.113241	-2.16381	1.65714e-05	0.000959242	XP_010930130.1 adenylate kinase 4 [Elaeis guineensis]
TRINITY_DN49859_c1_g2_TRINITY_DN49859_c1_g2_i1_g.69426_m.69426	-2.16274	9.4547e-05	0.00258919	XP_030949775.1 E3 ubiquitin-protein ligase ZNF598-like [Quercus lobata]
TRINITY_DN50769_c0_g4_TRINITY_DN50769_c0_g4_i1_g.234261_m.234261	-2.15849	0.00450309	0.0326988	XP_020573832.1 probable WRKY transcription factor 50 [Phalaenopsis equestris]	WRKY50
TRINITY_DN58570_c4_g1_TRINITY_DN58570_c4_g1_i1_g.211762_m.211762	-2.15833	0.00141391	0.0144233	XP_020697694.1 RPM1-interacting protein 4 [Dendrobium catenatum]
TRINITY_DN52963_c0_g3_TRINITY_DN52963_c0_g3_i1_g.190388_m.190388	-2.15784	8.50941e-06	0.000697417	XP_020692051.1 ETHYLENE INSENSITIVE 3-like 3 protein [Dendrobium catenatum]
TRINITY_DN49867_c0_g1_TRINITY_DN49867_c0_g1_i1_g.69549_m.69549	-2.1563	1.12573e-05	0.00079371	XP_020697393.1 probable inactive poly [ADP-ribose] polymerase SRO3 [Dendrobium catenatum]
TRINITY_DN59872_c0_g1_TRINITY_DN59872_c0_g1_i2_g.62372_m.62372	-2.15613	1.97148e-05	0.00104461	XP_020685266.1 cytochrome P450 98A2 [Dendrobium catenatum]
TRINITY_DN48574_c0_g1_TRINITY_DN48574_c0_g1_i2_g.28469_m.28469	-2.15607	0.00030826	0.00533143	XP_028557121.1 probable galacturonosyltransferase 13 isoform X2 [Dendrobium catenatum]
TRINITY_DN57000_c1_g1_TRINITY_DN57000_c1_g1_i12_g.132589_m.132589	-2.15539	0.00133146	0.0138703	XP_020590273.1 phosphatidylinositol/phosphatidylcholine transfer protein SFH9-like isoform X1 [Phalaenopsis equestris]
TRINITY_DN61531_c3_g1_TRINITY_DN61531_c3_g1_i1_g.231336_m.231336	-2.15512	1.04868e-05	0.000772841	PKA46783.1 Pleiotropic drug resistance protein 3 [Apostasia shenzhenica]
TRINITY_DN60264_c2_g2_TRINITY_DN60264_c2_g2_i2_g.178678_m.178678	-2.15425	0.00276344	0.0230866	XP_020693065.1 auxin-responsive protein SAUR76-like [Dendrobium catenatum]
TRINITY_DN42085_c0_g1_TRINITY_DN42085_c0_g1_i2_g.45989_m.45989	-2.14947	1.24683e-05	0.000853285	QBM06290.1 CCA-type MYB transcription factor 1g, partial [Cattleya trianae]
TRINITY_DN59186_c0_g1_TRINITY_DN59186_c0_g1_i8_g.17221_m.17221	-2.14935	0.000420221	0.00648237	XP_020704465.1 probable serine/threonine-protein kinase PBL23 [Dendrobium catenatum]
TRINITY_DN56787_c1_g3_TRINITY_DN56787_c1_g3_i6_g.154696_m.154696	-2.14839	1.82204e-05	0.00100186	RWW24292.1 hypothetical protein GW17_00011431 [Ensete ventricosum]
TRINITY_DN152017_c0_g1_TRINITY_DN152017_c0_g1_i1_g.971_m.971	-2.1476	1.14769e-05	0.000807562	XP_020589928.1 E3 ubiquitin-protein ligase RMA3-like [Phalaenopsis equestris]
TRINITY_DN56870_c3_g1_TRINITY_DN56870_c3_g1_i1_g.102344_m.102344	-2.14519	2.07068e-05	0.00107439	XP_020698413.1 tropinone reductase homolog At5g06060 [Dendrobium catenatum]
TRINITY_DN37657_c0_g1_TRINITY_DN37657_c0_g1_i5_g.161064_m.161064	-2.14504	0.000133255	0.0031547	XP_020697143.1 xyloglucan endotransglucosylase/hydrolase protein 24-like [Dendrobium catenatum]
TRINITY_DN57477_c5_g7_TRINITY_DN57477_c5_g7_i2_g.93931_m.93931	-2.14453	0.000438857	0.00665868	XP_020699352.1 plant cysteine oxidase 2 [Dendrobium catenatum]
TRINITY_DN58581_c0_g2_TRINITY_DN58581_c0_g2_i2_g.211648_m.211648	-2.14399	0.000125875	0.00304719	XP_020696454.1 probable E3 ubiquitin-protein ligase ZFP1 isoform X5 [Dendrobium catenatum]
TRINITY_DN53486_c0_g1_TRINITY_DN53486_c0_g1_i1_g.137296_m.137296	-2.14358	0.00605662	0.0406953	XP_020704099.1 uncharacterized protein LOC110115250 [Dendrobium catenatum]
TRINITY_DN41213_c0_g1_TRINITY_DN41213_c0_g1_i2_g.99468_m.99468	-2.143	0.000136153	0.00318703	XP_020680620.1 F-box protein At2g26850-like isoform X2 [Dendrobium catenatum]
TRINITY_DN52798_c0_g1_TRINITY_DN52798_c0_g1_i2_g.108532_m.108532	-2.1426	0.000222505	0.00431571	XP_020587618.1 transcription factor-like protein DPB [Phalaenopsis equestris]
TRINITY_DN50247_c0_g2_TRINITY_DN50247_c0_g2_i1_g.253639_m.253639	-2.14251	0.00027698	0.00496224	sp|Q652K1|SGR_ORYSJ Protein STAY-GREEN, chloroplastic OS=Oryza sativa subsp. japonica OX=39947 GN=SGR PE=1 SV=1
TRINITY_DN30008_c0_g2_TRINITY_DN30008_c0_g2_i1_g.81630_m.81630	-2.14192	0.000725584	0.00922371	BAF11187.2 Os03g0197700 [Oryza sativa Japonica Group]
TRINITY_DN59726_c1_g1_TRINITY_DN59726_c1_g1_i10_g.128256_m.128256	-2.14168	0.00344983	0.0270381	tr|A0A2I0KRA6|A0A2I0KRA6_PUNGR ABC2_membrane domain-containing protein OS=Punica granatum OX=22663 GN=CRG98_008590 PE=4 SV=1
TRINITY_DN62426_c16_g1_TRINITY_DN62426_c16_g1_i3_g.194077_m.194077	-2.14064	0.000117279	0.00294005	XP_020675022.1 12-oxophytodienoate reductase 7 [Dendrobium catenatum]
TRINITY_DN59886_c0_g2_TRINITY_DN59886_c0_g2_i10_g.62431_m.62431	-2.14014	0.000673007	0.00876237	0
TRINITY_DN59100_c3_g2_TRINITY_DN59100_c3_g2_i2_g.15544_m.15544	-2.13979	0.000931984	0.0109151	XP_019708911.1 uncharacterized protein LOC105053205 isoform X2 [Elaeis guineensis]
TRINITY_DN59872_c0_g1_TRINITY_DN59872_c0_g1_i3_g.62376_m.62376	-2.13864	1.27434e-05	0.00085702	XP_020685266.1 cytochrome P450 98A2 [Dendrobium catenatum]
TRINITY_DN7652_c0_g1_TRINITY_DN7652_c0_g1_i1_g.145022_m.145022	-2.13731	0.00179392	0.0169647	XP_020680108.1 uncharacterized protein LOC110097843 [Dendrobium catenatum]
TRINITY_DN61680_c0_g5_TRINITY_DN61680_c0_g5_i7_g.168399_m.168399	-2.13634	0.00172145	0.0164663	XP_020596018.1 cyanogenic beta-glucosidase-like, partial [Phalaenopsis equestris]
TRINITY_DN54083_c0_g2_TRINITY_DN54083_c0_g2_i11_g.118799_m.118799	-2.13515	0.00594839	0.040143	RZR70665.1 hypothetical protein BHM03_00001034 [Ensete ventricosum]
TRINITY_DN51564_c1_g1_TRINITY_DN51564_c1_g1_i3_g.8902_m.8902	-2.13497	0.00631038	0.0418272	XP_020682928.1 probable WRKY transcription factor 31 [Dendrobium catenatum]	WRKY31
TRINITY_DN50769_c0_g2_TRINITY_DN50769_c0_g2_i1_g.234260_m.234260	-2.1347	0.000897752	0.0106425	XP_020687633.1 probable WRKY transcription factor 50 [Dendrobium catenatum]	WRKY50
TRINITY_DN149875_c0_g1_TRINITY_DN149875_c0_g1_i1_g.4181_m.4181	-2.13367	0.00131057	0.0137221	XP_020688065.1 calcium-binding protein KIC [Dendrobium catenatum]
TRINITY_DN28985_c1_g1_TRINITY_DN28985_c1_g1_i1_g.80901_m.80901	-2.13301	0.00148631	0.0149233	tr|A0A2I0XHI1|A0A2I0XHI1_9ASPA BAG family molecular chaperone regulator 5, mitochondrial OS=Dendrobium catenatum OX=906689 GN=BAG5 PE=4 SV=1
TRINITY_DN61605_c2_g2_TRINITY_DN61605_c2_g2_i4_g.167086_m.167086	-2.13294	0.000141664	0.00325633	XP_020704813.1 phenylalanine ammonia-lyase-like [Dendrobium catenatum]
TRINITY_DN51529_c0_g1_TRINITY_DN51529_c0_g1_i1_g.8872_m.8872	-2.13261	0.000167205	0.00359614	AYM54783.1 scarecrow-like protein 3-like transcript variant X1 [Cymbidium ensifolium]
TRINITY_DN45047_c0_g1_TRINITY_DN45047_c0_g1_i3_g.202843_m.202843	-2.13198	0.000102914	0.00271829	tr|A0A2I0W5B2|A0A2I0W5B2_9ASPA 1-phosphatidylinositol-3-phosphate 5-kinase OS=Dendrobium catenatum OX=906689 GN=FAB1B PE=4 SV=1
TRINITY_DN45177_c0_g1_TRINITY_DN45177_c0_g1_i1_g.115289_m.115289	-2.13163	0.00032945	0.00557671	XP_020693486.1 probable 2-oxoglutarate-dependent dioxygenase At3g111800 [Dendrobium catenatum]
TRINITY_DN33741_c0_g2_TRINITY_DN33741_c0_g2_i3_g.124406_m.124406	-2.12632	0.00364691	0.0281263	XP_020689148.1 uncharacterized protein LOC110104404 isoform X1 [Dendrobium catenatum]
TRINITY_DN34135_c0_g1_TRINITY_DN34135_c0_g1_i1_g.131750_m.131750	-2.12478	0.000407598	0.00637932	XP_020700318.1 uncharacterized protein LOC110112440 [Dendrobium catenatum]
TRINITY_DN62155_c2_g7_TRINITY_DN62155_c2_g7_i18_g.196008_m.196008	-2.12437	0.00165802	0.0160394	CAB41876.1 SFR2 protein, partial [Brassica oleracea var. viridis]
TRINITY_DN57428_c3_g2_TRINITY_DN57428_c3_g2_i11_g.94807_m.94807	-2.1233	1.63828e-05	0.000959242	XP_020196261.1 3-dehydrosphinganine reductase TSC10A-like [Aegilops tauschii subsp. tauschii]
TRINITY_DN52789_c0_g1_TRINITY_DN52789_c0_g1_i1_g.108780_m.108780	-2.12265	0.00177505	0.0168226	PKU76066.1 Aspartic proteinase PCS1 [Dendrobium catenatum]
TRINITY_DN61714_c1_g1_TRINITY_DN61714_c1_g1_i1_g.189463_m.189463	-2.12172	0.0018455	0.0172799	ABR25540.1 5-methyl tetrahydropteroyl triglutamate-homocysteine methyltransferase, partial [Oryza sativa Indica Group]
TRINITY_DN53496_c0_g2_TRINITY_DN53496_c0_g2_i4_g.137680_m.137680	-2.12072	1.93596e-05	0.00103723	XP_020685449.1 probable serine/threonine-protein kinase PBL19 [Dendrobium catenatum]
TRINITY_DN58887_c3_g2_TRINITY_DN58887_c3_g2_i1_g.125081_m.125081	-2.12066	0.00229545	0.0202457	XP_009596748.1 mitogen-activated protein kinase 3-like [Nicotiana tomentosiformis]
TRINITY_DN48506_c1_g1_TRINITY_DN48506_c1_g1_i1_g.28443_m.28443	-2.1189	0.000258806	0.0047666	tr|A0A2I0AUT1|A0A2I0AUT1_9ASPA Carboxyvinyl-carboxyphosphonate phosphorylmutase, chloroplastic OS=Apostasia shenzhenica OX=1088818 GN=AXF42_Ash001398 PE=4 SV=1
TRINITY_DN9059_c0_g2_TRINITY_DN9059_c0_g2_i1_g.17570_m.17570	-2.11693	0.00425923	0.0314479	0
TRINITY_DN56413_c4_g3_TRINITY_DN56413_c4_g3_i8_g.106289_m.106289	-2.11625	6.57088e-05	0.00207579	XP_028548096.1 S-norcoclaurine synthase 1-like isoform X3 [Dendrobium catenatum]
TRINITY_DN50230_c0_g3_TRINITY_DN50230_c0_g3_i1_g.253587_m.253587	-2.11621	0.000509562	0.00731407	XP_024184829.1 probable choline kinase 2 [Rosa chinensis]
TRINITY_DN46514_c0_g2_TRINITY_DN46514_c0_g2_i1_g.161342_m.161342	-2.11569	0.000607468	0.00818327	XP_020692175.1 septum-promoting GTP-binding protein 1 isoform X1 [Dendrobium catenatum]
TRINITY_DN58581_c0_g2_TRINITY_DN58581_c0_g2_i3_g.211649_m.211649	-2.11531	3.70916e-05	0.00147428	XP_020696454.1 probable E3 ubiquitin-protein ligase ZFP1 isoform X5 [Dendrobium catenatum]
TRINITY_DN60630_c4_g10_TRINITY_DN60630_c4_g10_i1_g.158868_m.158868	-2.11367	3.52062e-05	0.00143496	XP_020590576.1 probable serine acetyltransferase 4 [Phalaenopsis equestris]
TRINITY_DN40339_c0_g2_TRINITY_DN40339_c0_g2_i2_g.41717_m.41717	-2.11293	1.72609e-05	0.000983114	XP_020596793.1 protein LURP-one-related 8-like [Phalaenopsis equestris]
TRINITY_DN21806_c0_g1_TRINITY_DN21806_c0_g1_i2_g.140400_m.140400	-2.11105	0.00132154	0.0137901	MCH93009.1 phospholipid-transporting ATPase 9-like [Trifolium medium]
TRINITY_DN59872_c0_g7_TRINITY_DN59872_c0_g7_i2_g.62391_m.62391	-2.11087	2.95383e-05	0.00132095	XP_020701117.1 NAD(P)H dehydrogenase (quinone) FQR1 [Dendrobium catenatum]
TRINITY_DN55549_c0_g2_TRINITY_DN55549_c0_g2_i1_g.191730_m.191730	-2.11083	0.00369684	0.0283825	XP_023733080.1 UDP-glycosyltransferase 85A8-like [Lactuca sativa]
TRINITY_DN55664_c1_g1_TRINITY_DN55664_c1_g1_i4_g.237046_m.237046	-2.10941	0.000137856	0.00321827	XP_020592752.1 GABA transporter 1 [Phalaenopsis equestris]
TRINITY_DN51250_c0_g1_TRINITY_DN51250_c0_g1_i3_g.152835_m.152835	-2.10803	1.31776e-05	0.000873473	XP_020682153.1 polyamine oxidase 3-like isoform X2 [Dendrobium catenatum]
TRINITY_DN53763_c1_g1_TRINITY_DN53763_c1_g1_i2_g.40766_m.40766	-2.10715	0.000119744	0.0029636	PKU69562.1 Receptor-like protein kinase [Dendrobium catenatum]
TRINITY_DN57503_c0_g1_TRINITY_DN57503_c0_g1_i1_g.103395_m.103395	-2.10707	1.52528e-05	0.000919397	XP_020704400.1 glutathione S-transferase U18-like [Dendrobium catenatum]
TRINITY_DN46514_c0_g2_TRINITY_DN46514_c0_g2_i2_g.161343_m.161343	-2.1066	0.00143966	0.0146016	XP_028554834.1 septum-promoting GTP-binding protein 1 isoform X2 [Dendrobium catenatum]
TRINITY_DN60498_c0_g3_TRINITY_DN60498_c0_g3_i9_g.218152_m.218152	-2.10599	0.000583855	0.00798314	XP_020705629.1 uncharacterized protein LOC110116422 isoform X1 [Dendrobium catenatum]
TRINITY_DN57000_c1_g1_TRINITY_DN57000_c1_g1_i3_g.132574_m.132574	-2.10528	0.00756484	0.0476324	XP_020590273.1 phosphatidylinositol/phosphatidylcholine transfer protein SFH9-like isoform X1 [Phalaenopsis equestris]
TRINITY_DN56022_c0_g2_TRINITY_DN56022_c0_g2_i2_g.47621_m.47621	-2.10473	0.00321928	0.0256801	XP_028552584.1 AT-hook motif nuclear-localized protein 20-like [Dendrobium catenatum]
TRINITY_DN52197_c0_g1_TRINITY_DN52197_c0_g1_i3_g.181316_m.181316	-2.10444	0.00503408	0.0354219	XP_020682039.1 galactinol synthase 2-like [Dendrobium catenatum]
TRINITY_DN59282_c4_g1_TRINITY_DN59282_c4_g1_i2_g.222378_m.222378	-2.1038	3.39822e-06	0.000441781	PKU87818.1 F-box protein [Dendrobium catenatum]
TRINITY_DN60433_c0_g2_TRINITY_DN60433_c0_g2_i1_g.218948_m.218948	-2.10348	0.00117374	0.0127911	XP_020679179.1 probable calcium-binding protein CML18 [Dendrobium catenatum]
TRINITY_DN48382_c0_g1_TRINITY_DN48382_c0_g1_i1_g.123114_m.123114	-2.102	0.00708453	0.0454676	RRT48271.1 hypothetical protein B296_00043616 [Ensete ventricosum]
TRINITY_DN50769_c0_g5_TRINITY_DN50769_c0_g5_i6_g.234266_m.234266	-2.10003	0.000872512	0.0104639	XP_020687633.1 probable WRKY transcription factor 50 [Dendrobium catenatum]	WRKY50
TRINITY_DN50230_c0_g2_TRINITY_DN50230_c0_g2_i2_g.253585_m.253585	-2.09861	1.56633e-05	0.000929982	XP_020703470.1 probable choline kinase 2 isoform X1 [Dendrobium catenatum]
TRINITY_DN51654_c2_g1_TRINITY_DN51654_c2_g1_i1_g.162077_m.162077	-2.09758	0.000343377	0.00570733	QEG03068.1 zinc finger protein ZAT10-like isoform X1 [Cymbidium ensifolium]
TRINITY_DN22562_c0_g1_TRINITY_DN22562_c0_g1_i1_g.161605_m.161605	-2.09549	0.00250585	0.0215273	XP_020596072.1 uncharacterized protein LOC110036066 [Phalaenopsis equestris]
TRINITY_DN54489_c0_g2_TRINITY_DN54489_c0_g2_i1_g.184172_m.184172	-2.09509	4.58951e-05	0.00169841	0
TRINITY_DN81700_c0_g1_TRINITY_DN81700_c0_g1_i1_g.115565_m.115565	-2.09458	0.00343904	0.0269657	XP_020582964.1 uncharacterized protein LOC110026388 [Phalaenopsis equestris]
TRINITY_DN53447_c0_g4_TRINITY_DN53447_c0_g4_i1_g.137663_m.137663	-2.09328	0.000107801	0.00278839	XP_020681831.1 4-coumarate--CoA ligase-like 4 [Dendrobium catenatum]
TRINITY_DN50385_c1_g1_TRINITY_DN50385_c1_g1_i1_g.195172_m.195172	-2.09295	5.07573e-05	0.00177712	XP_020594951.1 fructokinase-1-like [Phalaenopsis equestris]
TRINITY_DN53070_c0_g2_TRINITY_DN53070_c0_g2_i6_g.235793_m.235793	-2.09282	0.00438898	0.0321499	XP_020574223.1 transport and Golgi organization 2 homolog [Phalaenopsis equestris]
TRINITY_DN57325_c0_g2_TRINITY_DN57325_c0_g2_i1_g.220509_m.220509	-2.09277	0.0064804	0.0425749	sp|Q9LHN9|IQM2_ARATH IQ domain-containing protein IQM2 OS=Arabidopsis thaliana OX=3702 GN=IQM2 PE=2 SV=1
TRINITY_DN58152_c3_g4_TRINITY_DN58152_c3_g4_i4_g.99157_m.99157	-2.09267	5.77445e-05	0.00192058	XP_020700430.1 aspartic proteinase-like protein 2 [Dendrobium catenatum]
TRINITY_DN60611_c1_g3_TRINITY_DN60611_c1_g3_i1_g.159518_m.159518	-2.09187	0.00125112	0.0133434	XP_020705742.1 calmodulin-binding receptor kinase CaMRLK-like [Dendrobium catenatum]
TRINITY_DN35759_c0_g1_TRINITY_DN35759_c0_g1_i3_g.130887_m.130887	-2.09115	3.16505e-05	0.00135742	XP_020679485.1 UDP-glucose 4-epimerase GEPI48 [Dendrobium catenatum]
TRINITY_DN53283_c0_g2_TRINITY_DN53283_c0_g2_i1_g.165921_m.165921	-2.09039	1.26989e-05	0.00085665	TQD71812.1 hypothetical protein C1H46_042645 [Malus baccata]
TRINITY_DN125317_c0_g1_TRINITY_DN125317_c0_g1_i1_g.5572_m.5572	-2.08992	0.00130701	0.0136988	XP_020697930.1 auxin-responsive protein SAUR21 [Dendrobium catenatum]
TRINITY_DN62342_c0_g4_TRINITY_DN62342_c0_g4_i1_g.67140_m.67140	-2.08958	0.000350327	0.00578627	sp|Q8GY82|CRK45_ARATH Cysteine-rich receptor-like protein kinase 45 OS=Arabidopsis thaliana OX=3702 GN=CRK45 PE=1 SV=1
TRINITY_DN50230_c0_g2_TRINITY_DN50230_c0_g2_i4_g.253586_m.253586	-2.08819	0.000274368	0.0049382	XP_028551904.1 probable choline kinase 2 isoform X2 [Dendrobium catenatum]
TRINITY_DN60743_c2_g1_TRINITY_DN60743_c2_g1_i1_g.92774_m.92774	-2.08775	0.0001497	0.00338182	XP_020678880.1 mitogen-activated protein kinase kinase 9-like [Dendrobium catenatum]
TRINITY_DN54591_c0_g1_TRINITY_DN54591_c0_g1_i3_g.162781_m.162781	-2.0873	4.93552e-05	0.00176166	TKY45532.1 Isocitrate dehydrogenase of NADP [Spatholobus suberectus]
TRINITY_DN33741_c0_g2_TRINITY_DN33741_c0_g2_i2_g.124404_m.124404	-2.08635	0.00391157	0.0295382	XP_020689148.1 uncharacterized protein LOC110104404 isoform X1 [Dendrobium catenatum]
TRINITY_DN44412_c0_g6_TRINITY_DN44412_c0_g6_i3_g.205822_m.205822	-2.08601	0.000438885	0.00665868	XP_020701440.2 pirin-like protein [Dendrobium catenatum]
TRINITY_DN50882_c1_g2_TRINITY_DN50882_c1_g2_i1_g.60980_m.60980	-2.08225	0.00125548	0.0133573	MCH88038.1 ADP-ribosylation factor 2-like [Trifolium medium]
TRINITY_DN1466_c0_g2_TRINITY_DN1466_c0_g2_i1_g.231325_m.231325	-2.08185	0.000402567	0.00632726	XP_020673401.1 ATP-dependent 6-phosphofructokinase 5, chloroplastic-like [Dendrobium catenatum]
TRINITY_DN41997_c0_g1_TRINITY_DN41997_c0_g1_i1_g.72218_m.72218	-2.08141	6.04212e-06	0.000598343	XP_020686026.1 probable acyl-activating enzyme 18, peroxisomal isoform X2 [Dendrobium catenatum]
TRINITY_DN63784_c0_g1_TRINITY_DN63784_c0_g1_i1_g.89674_m.89674	-2.08101	1.09368e-05	0.000791448	XP_020674731.1 phytosulfokine receptor 1 [Dendrobium catenatum]
TRINITY_DN48980_c0_g1_TRINITY_DN48980_c0_g1_i2_g.25376_m.25376	-2.08079	0.000323825	0.00551607	tr|A0A2I0W4K9|A0A2I0W4K9_9ASPA C2 domain-containing protein OS=Dendrobium catenatum OX=906689 GN=MA16_Dca008699 PE=4 SV=1
TRINITY_DN58580_c4_g1_TRINITY_DN58580_c4_g1_i2_g.212635_m.212635	-2.08036	0.000668164	0.0087253	tr|A0A4S8KHK0|A0A4S8KHK0_MUSBA F-box domain-containing protein OS=Musa balbisiana OX=52838 GN=C4D60_Mb04t37230 PE=4 SV=1
TRINITY_DN59672_c2_g4_TRINITY_DN59672_c2_g4_i1_g.116938_m.116938	-2.07847	7.81572e-05	0.00231434	NP_001131397.1 protein disulfide isomerase [Zea mays]
TRINITY_DN61643_c4_g8_TRINITY_DN61643_c4_g8_i6_g.168636_m.168636	-2.07755	0.00040158	0.00631872	XP_020682958.1 glutathione hydrolase 3 [Dendrobium catenatum]
TRINITY_DN56874_c0_g3_TRINITY_DN56874_c0_g3_i1_g.101340_m.101340	-2.07718	0.000216831	0.00426718	XP_020678598.1 D-3-phosphoglycerate dehydrogenase 3, chloroplastic [Dendrobium catenatum]
TRINITY_DN55990_c3_g3_TRINITY_DN55990_c3_g3_i4_g.224432_m.224432	-2.07598	2.03363e-05	0.00106464	XP_020674243.1 protein DETOXIFICATION 40 [Dendrobium catenatum]
TRINITY_DN43701_c1_g3_TRINITY_DN43701_c1_g3_i1_g.56208_m.56208	-2.07546	0.00294529	0.024133	0
TRINITY_DN54917_c0_g1_TRINITY_DN54917_c0_g1_i1_g.172406_m.172406	-2.07462	0.00798469	0.0495885	0
TRINITY_DN53376_c0_g1_TRINITY_DN53376_c0_g1_i1_g.156348_m.156348	-2.07432	0.000229465	0.00441156	XP_028550567.1 probable uridine nucleosidase 2 isoform X2 [Dendrobium catenatum]
TRINITY_DN7760_c0_g2_TRINITY_DN7760_c0_g2_i1_g.202412_m.202412	-2.07221	1.47695e-05	0.000908524	tr|A0A444G6T0|A0A444G6T0_ENSVE DUF632 domain-containing protein (Fragment) OS=Ensete ventricosum OX=4639 GN=GW17_00004887 PE=4 SV=1
TRINITY_DN9631_c0_g1_TRINITY_DN9631_c0_g1_i1_g.213746_m.213746	-2.07021	0.000358639	0.00586346	XP_020683018.1 exocyst complex component EXO70H1 [Dendrobium catenatum]
TRINITY_DN43592_c1_g3_TRINITY_DN43592_c1_g3_i2_g.36256_m.36256	-2.0699	0.000369378	0.00597479	tr|A0A453ILD1|A0A453ILD1_AEGTS Uncharacterized protein OS=Aegilops tauschii subsp. strangulata OX=200361 PE=4 SV=1
TRINITY_DN61714_c1_g2_TRINITY_DN61714_c1_g2_i1_g.189464_m.189464	-2.06737	0.0018209	0.0171363	XP_028059954.1 5-methyltetrahydropteroyltriglutamate--homocysteine methyltransferase-like [Camellia sinensis]
TRINITY_DN30008_c0_g1_TRINITY_DN30008_c0_g1_i1_g.81628_m.81628	-2.06675	0.000297638	0.00521453	tr|A0A426YWQ4|A0A426YWQ4_ENSVE C2H2-type domain-containing protein OS=Ensete ventricosum OX=4639 GN=B296_00030899 PE=4 SV=1
TRINITY_DN57925_c10_g1_TRINITY_DN57925_c10_g1_i3_g.175115_m.175115	-2.06659	4.49758e-05	0.00167324	XP_020592888.1 uncharacterized protein LOC110033304 [Phalaenopsis equestris]
TRINITY_DN61605_c2_g2_TRINITY_DN61605_c2_g2_i3_g.167082_m.167082	-2.05937	0.000135563	0.00318172	XP_020589738.1 phenylalanine ammonia-lyase-like [Phalaenopsis equestris]
TRINITY_DN59100_c3_g2_TRINITY_DN59100_c3_g2_i11_g.15564_m.15564	-2.05922	0.00151993	0.0151607	XP_020688485.1 uncharacterized protein LOC110103930 isoform X2 [Dendrobium catenatum]
TRINITY_DN55963_c2_g1_TRINITY_DN55963_c2_g1_i1_g.223704_m.223704	-2.05897	4.28069e-05	0.00162186	sp|O23160|MYB73_ARATH Transcription factor MYB73 OS=Arabidopsis thaliana OX=3702 GN=MYB73 PE=1 SV=1
TRINITY_DN59556_c0_g2_TRINITY_DN59556_c0_g2_i2_g.207326_m.207326	-2.05883	0.00213944	0.0192781	tr|A0A2I0XHN4|A0A2I0XHN4_9ASPA Methyltransf_25 domain-containing protein OS=Dendrobium catenatum OX=906689 GN=MA16_Dca008522 PE=4 SV=1
TRINITY_DN57925_c10_g1_TRINITY_DN57925_c10_g1_i10_g.175125_m.175125	-2.05633	0.00198327	0.0182182	tr|A0A200PNC9|A0A200PNC9_9MAGN Non-heme dioxygenase N-terminal domain OS=Macleaya cordata OX=56857 GN=BVC80_9063g67 PE=4 SV=1
TRINITY_DN38409_c0_g1_TRINITY_DN38409_c0_g1_i1_g.249347_m.249347	-2.05627	0.000376086	0.00603585	0
TRINITY_DN54819_c0_g1_TRINITY_DN54819_c0_g1_i2_g.149735_m.149735	-2.0548	2.63542e-05	0.00125222	sp|Q948P6|FRI3_SOYBN Ferritin-3, chloroplastic OS=Glycine max OX=3847 PE=2 SV=1
TRINITY_DN52266_c0_g7_TRINITY_DN52266_c0_g7_i1_g.27569_m.27569	-2.0531	0.00010527	0.00275966	0
TRINITY_DN63790_c0_g1_TRINITY_DN63790_c0_g1_i1_g.89681_m.89681	-2.05292	0.0013567	0.0140412	sp|Q944S9|MAD16_ORYSJ MADS-box transcription factor 16 OS=Oryza sativa subsp. japonica OX=39947 GN=MADS16 PE=1 SV=2
TRINITY_DN51158_c0_g3_TRINITY_DN51158_c0_g3_i1_g.130307_m.130307	-2.05187	0.00533037	0.0370078	XP_020675594.1 cytochrome b-c1 complex subunit Rieske-4, mitochondrial isoform X1 [Dendrobium catenatum]
TRINITY_DN36808_c0_g2_TRINITY_DN36808_c0_g2_i1_g.69842_m.69842	-2.0503	0.000344306	0.00571516	XP_020672927.1 syntaxin-121 [Dendrobium catenatum]
TRINITY_DN57687_c0_g5_TRINITY_DN57687_c0_g5_i3_g.52243_m.52243	-2.04953	3.31219e-05	0.00139294	BAT02210.1 Os07g0568600, partial [Oryza sativa Japonica Group]
TRINITY_DN47026_c0_g1_TRINITY_DN47026_c0_g1_i1_g.173441_m.173441	-2.04861	1.11251e-05	0.000791448	XP_020690073.1 scarecrow-like protein 3 [Dendrobium catenatum]
TRINITY_DN60134_c6_g6_TRINITY_DN60134_c6_g6_i1_g.70181_m.70181	-2.04729	0.000252746	0.00469649	sp|Q949U4|OFT16_ARATH O-fucosyltransferase 16 OS=Arabidopsis thaliana OX=3702 GN=OFUT16 PE=2 SV=1
TRINITY_DN49721_c0_g2_TRINITY_DN49721_c0_g2_i1_g.63999_m.63999	-2.04427	7.31625e-05	0.00224239	0
TRINITY_DN80928_c0_g1_TRINITY_DN80928_c0_g1_i1_g.39586_m.39586	-2.0433	1.57039e-05	0.000930817	XP_028554006.1 cold-responsive protein kinase 1 [Dendrobium catenatum]
TRINITY_DN58678_c2_g1_TRINITY_DN58678_c2_g1_i1_g.85429_m.85429	-2.04318	0.00388902	0.0294506	XP_020697799.1 heavy metal-associated isoprenylated plant protein 39 [Dendrobium catenatum]
TRINITY_DN62419_c2_g7_TRINITY_DN62419_c2_g7_i3_g.194249_m.194249	-2.0425	0.0012939	0.0136251	XP_020704830.1 2-oxoglutarate-dependent dioxygenase DAO [Dendrobium catenatum]
TRINITY_DN54457_c0_g5_TRINITY_DN54457_c0_g5_i4_g.183467_m.183467	-2.04217	0.00649687	0.042651	XP_020593357.1 lysine histidine transporter 1-like [Phalaenopsis equestris]
TRINITY_DN43479_c0_g2_TRINITY_DN43479_c0_g2_i1_g.24751_m.24751	-2.04094	4.95419e-05	0.00176166	tr|A0A2I0XH21|A0A2I0XH21_9ASPA EB_dh domain-containing protein OS=Dendrobium catenatum OX=906689 GN=MA16_Dca009357 PE=4 SV=1
TRINITY_DN7603_c0_g1_TRINITY_DN7603_c0_g1_i1_g.145018_m.145018	-2.0392	0.00078771	0.00975784	XP_020703209.1 pathogenesis-related genes transcriptional activator PTI6-like [Dendrobium catenatum]
TRINITY_DN60264_c2_g2_TRINITY_DN60264_c2_g2_i1_g.178677_m.178677	-2.03908	0.00698765	0.0449862	XP_020693065.1 auxin-responsive protein SAUR76-like [Dendrobium catenatum]
TRINITY_DN52393_c0_g1_TRINITY_DN52393_c0_g1_i1_g.124051_m.124051	-2.03891	0.00466192	0.0334974	0
TRINITY_DN44934_c0_g1_TRINITY_DN44934_c0_g1_i1_g.252226_m.252226	-2.0384	2.94113e-05	0.00131864	XP_020593661.1 transmembrane protein 53-B [Phalaenopsis equestris]
TRINITY_DN57586_c0_g1_TRINITY_DN57586_c0_g1_i1_g.104204_m.104204	-2.03806	0.00122643	0.0131603	0
TRINITY_DN61643_c4_g8_TRINITY_DN61643_c4_g8_i1_g.168617_m.168617	-2.0376	0.000859825	0.0103472	XP_020682958.1 glutathione hydrolase 3 [Dendrobium catenatum]
TRINITY_DN59023_c2_g5_TRINITY_DN59023_c2_g5_i1_g.38590_m.38590	-2.03243	0.000433286	0.00661528	XP_020699662.1 dof zinc finger protein 2 [Dendrobium catenatum]
TRINITY_DN58342_c0_g8_TRINITY_DN58342_c0_g8_i16_g.87727_m.87727	-2.03173	0.000212345	0.0042172	PKU84279.1 Ankyrin repeat-containing protein [Dendrobium catenatum]
TRINITY_DN54365_c0_g2_TRINITY_DN54365_c0_g2_i1_g.55942_m.55942	-2.03091	0.000251683	0.00468668	XP_020679431.1 IQ domain-containing protein IQM1-like [Dendrobium catenatum]
TRINITY_DN6596_c0_g1_TRINITY_DN6596_c0_g1_i1_g.231248_m.231248	-2.02879	3.73034e-05	0.00147435	XP_020679841.1 cell wall protein RBR3 [Dendrobium catenatum]
TRINITY_DN5667_c0_g2_TRINITY_DN5667_c0_g2_i1_g.181548_m.181548	-2.02851	0.00386237	0.029325	XP_028555709.1 vacuolar cation/proton exchanger 1a [Dendrobium catenatum]
TRINITY_DN55976_c0_g3_TRINITY_DN55976_c0_g3_i1_g.224605_m.224605	-2.02838	0.00337146	0.0265848	PKU71875.1 Phosphatidylinositol 4-phosphate 5-kinase 1 [Dendrobium catenatum]
TRINITY_DN57442_c0_g2_TRINITY_DN57442_c0_g2_i6_g.94466_m.94466	-2.0281	0.000549161	0.00768803	tr|A0A2I0VZE2|A0A2I0VZE2_9ASPA AvrRpt-cleavage domain-containing protein OS=Dendrobium catenatum OX=906689 GN=MA16_Dca017068 PE=4 SV=1
TRINITY_DN59672_c2_g4_TRINITY_DN59672_c2_g4_i2_g.116940_m.116940	-2.02412	5.09501e-05	0.00177712	XP_020672092.1 probable nucleoredoxin 2 [Dendrobium catenatum]
TRINITY_DN57442_c0_g2_TRINITY_DN57442_c0_g2_i1_g.94462_m.94462	-2.02364	0.000141659	0.00325633	tr|A0A2I0VZE2|A0A2I0VZE2_9ASPA AvrRpt-cleavage domain-containing protein OS=Dendrobium catenatum OX=906689 GN=MA16_Dca017068 PE=4 SV=1
TRINITY_DN59892_c3_g1_TRINITY_DN59892_c3_g1_i6_g.62069_m.62069	-2.02273	6.45793e-05	0.00205123	XP_020680340.1 bifunctional 3-dehydroquinate dehydratase/shikimate dehydrogenase, chloroplastic isoform X3 [Dendrobium catenatum]
TRINITY_DN62575_c0_g2_TRINITY_DN62575_c0_g2_i2_g.171408_m.171408	-2.02124	0.000217765	0.00427835	XP_020588245.1 epidermis-specific secreted glycoprotein EP1-like [Phalaenopsis equestris]
TRINITY_DN60743_c4_g2_TRINITY_DN60743_c4_g2_i4_g.92789_m.92789	-2.02102	9.13831e-05	0.00253842	ABF96481.1 ZIM motif family protein, expressed [Oryza sativa Japonica Group]
TRINITY_DN54338_c0_g1_TRINITY_DN54338_c0_g1_i1_g.55786_m.55786	-2.02094	0.00102848	0.0116761	XP_020576268.1 uncharacterized protein LOC110021901 [Phalaenopsis equestris]
TRINITY_DN54426_c0_g2_TRINITY_DN54426_c0_g2_i1_g.183514_m.183514	-2.0207	0.000593563	0.00806427	tr|A0A2I0WLJ9|A0A2I0WLJ9_9ASPA Serine/threonine-protein kinase-like protein CCR3 OS=Dendrobium catenatum OX=906689 GN=CCR3 PE=4 SV=1
TRINITY_DN58601_c1_g4_TRINITY_DN58601_c1_g4_i3_g.84379_m.84379	-2.02034	0.00147329	0.0148223	XP_020676236.1 ABC transporter G family member 39 [Dendrobium catenatum]
TRINITY_DN98239_c0_g1_TRINITY_DN98239_c0_g1_i1_g.213858_m.213858	-2.01989	0.00234876	0.0205449	XP_020597253.1 enoyl-CoA delta isomerase 2, peroxisomal-like [Phalaenopsis equestris]
TRINITY_DN54508_c1_g2_TRINITY_DN54508_c1_g2_i2_g.163695_m.163695	-2.01978	9.66467e-05	0.00260991	XP_028552740.1 arginine decarboxylase-like [Dendrobium catenatum]
TRINITY_DN53954_c0_g1_TRINITY_DN53954_c0_g1_i3_g.26702_m.26702	-2.01845	0.00527892	0.0367138	0
TRINITY_DN51732_c1_g1_TRINITY_DN51732_c1_g1_i10_g.81565_m.81565	-2.01766	0.000372141	0.00600081	XP_028553919.1 inositol hexakisphosphate and diphosphoinositol-pentakisphosphate kinase VIP2 isoform X1 [Dendrobium catenatum]
TRINITY_DN34473_c0_g1_TRINITY_DN34473_c0_g1_i1_g.41975_m.41975	-2.01408	6.48429e-05	0.00205773	XP_020692676.1 probable prolyl 4-hydroxylase 4 [Dendrobium catenatum]
TRINITY_DN29621_c0_g1_TRINITY_DN29621_c0_g1_i1_g.8712_m.8712	-2.01279	0.00258461	0.0220079	tr|A0A438ICL7|A0A438ICL7_VITVI DUF668 domain-containing protein OS=Vitis vinifera OX=29760 GN=CK203_035674 PE=4 SV=1
TRINITY_DN52805_c0_g2_TRINITY_DN52805_c0_g2_i1_g.252779_m.252779	-2.01277	0.000467527	0.00690452	0
TRINITY_DN58344_c0_g3_TRINITY_DN58344_c0_g3_i2_g.89029_m.89029	-2.01184	7.39579e-05	0.00225885	XP_020693965.1 sphinganine C4-monooxygenase 2-like, partial [Dendrobium catenatum]
TRINITY_DN57442_c0_g2_TRINITY_DN57442_c0_g2_i5_g.94465_m.94465	-2.01032	0.000444686	0.00670757	tr|A0A2I0VZE2|A0A2I0VZE2_9ASPA AvrRpt-cleavage domain-containing protein OS=Dendrobium catenatum OX=906689 GN=MA16_Dca017068 PE=4 SV=1
TRINITY_DN52138_c0_g1_TRINITY_DN52138_c0_g1_i1_g.180810_m.180810	-2.01008	0.00650721	0.0427029	RZS28081.1 hypothetical protein BHM03_00061635 [Ensete ventricosum]
TRINITY_DN57503_c0_g1_TRINITY_DN57503_c0_g1_i2_g.103398_m.103398	-2.00527	0.00247179	0.0213224	XP_020704400.1 glutathione S-transferase U18-like [Dendrobium catenatum]
TRINITY_DN60421_c5_g3_TRINITY_DN60421_c5_g3_i4_g.218482_m.218482	-2.00496	0.000580926	0.00796689	KAF5194857.1 inner membrane localized protein, partial [Thalictrum thalictroides]
TRINITY_DN58273_c6_g1_TRINITY_DN58273_c6_g1_i17_g.22470_m.22470	-2.00393	0.00184419	0.0172765	CAD1838132.1 unnamed protein product [Ananas comosus var. bracteatus]
TRINITY_DN56997_c1_g3_TRINITY_DN56997_c1_g3_i2_g.238826_m.238826	-2.00362	0.0001411	0.0032494	XP_020698637.1 nitrate regulatory gene2 protein [Dendrobium catenatum]
TRINITY_DN41264_c0_g1_TRINITY_DN41264_c0_g1_i3_g.99411_m.99411	-2.00341	6.48737e-06	0.000604959	XP_026658762.1 isocitrate dehydrogenase [NADP]-like isoform X2 [Phoenix dactylifera]
TRINITY_DN62241_c6_g2_TRINITY_DN62241_c6_g2_i11_g.209799_m.209799	-2.00337	1.3725e-05	0.000885129	XP_028549649.1 aminopeptidase M1-like isoform X1 [Dendrobium catenatum]
TRINITY_DN50286_c0_g1_TRINITY_DN50286_c0_g1_i1_g.253694_m.253694	-2.00115	0.000550275	0.00768825	tr|A0A2I0X4D3|A0A2I0X4D3_9ASPA Endoplasmic reticulum transmembrane protein OS=Dendrobium catenatum OX=906689 GN=MA16_Dca015162 PE=3 SV=1
TRINITY_DN7119_c0_g1_TRINITY_DN7119_c0_g1_i1_g.79345_m.79345	-2.00009	0.000436851	0.00663747	XP_020675666.1 E3 ubiquitin-protein ligase RHA1B [Dendrobium catenatum]
TRINITY_DN60743_c4_g2_TRINITY_DN60743_c4_g2_i1_g.92785_m.92785	-1.99937	0.000297671	0.00521453	tr|A0A2I0WG92|A0A2I0WG92_9ASPA Protein TIFY 10B OS=Dendrobium catenatum OX=906689 GN=TIFY10B PE=3 SV=1
TRINITY_DN32462_c0_g1_TRINITY_DN32462_c0_g1_i1_g.74764_m.74764	-1.99917	0.00383644	0.0291788	PON47399.1 hypothetical protein PanWU01x14_244830 [Parasponia andersonii]
TRINITY_DN57392_c1_g1_TRINITY_DN57392_c1_g1_i1_g.220411_m.220411	-1.99911	1.53845e-05	0.000921758	XP_020672747.1 uncharacterized protein LOC110092508 [Dendrobium catenatum]
TRINITY_DN57832_c2_g1_TRINITY_DN57832_c2_g1_i1_g.45074_m.45074	-1.99855	0.000152929	0.00341295	tr|A0A2I0VXV7|A0A2I0VXV7_9ASPA Isoflavone 2'-hydroxylase OS=Dendrobium catenatum OX=906689 GN=CYP81E1 PE=3 SV=1
TRINITY_DN52009_c0_g1_TRINITY_DN52009_c0_g1_i6_g.129813_m.129813	-1.99544	2.85148e-05	0.00131037	XP_020690174.1 probable E3 ubiquitin-protein ligase XBOS33 [Dendrobium catenatum]
TRINITY_DN58273_c6_g1_TRINITY_DN58273_c6_g1_i20_g.22476_m.22476	-1.99448	6.90243e-05	0.00214374	XP_020686001.1 O-fucosyltransferase 7 isoform X1 [Dendrobium catenatum]
TRINITY_DN47779_c0_g1_TRINITY_DN47779_c0_g1_i1_g.76591_m.76591	-1.99447	0.000127755	0.00306773	XP_020589801.1 uncharacterized protein LOC110031097 [Phalaenopsis equestris]
TRINITY_DN41206_c0_g1_TRINITY_DN41206_c0_g1_i1_g.99560_m.99560	-1.99314	0.000504245	0.00726916	XP_020697490.1 uncharacterized protein LOC110110387 [Dendrobium catenatum]
TRINITY_DN45422_c0_g1_TRINITY_DN45422_c0_g1_i1_g.78433_m.78433	-1.99182	8.65897e-05	0.0024579	XP_020705284.1 uncharacterized protein LOC110116151 [Dendrobium catenatum]
TRINITY_DN29414_c0_g1_TRINITY_DN29414_c0_g1_i1_g.69688_m.69688	-1.9908	0.000245793	0.00460397	XP_020673838.1 arogenate dehydratase/prephenate dehydratase 6, chloroplastic [Dendrobium catenatum]
TRINITY_DN60263_c0_g1_TRINITY_DN60263_c0_g1_i1_g.180312_m.180312	-1.98931	0.000293475	0.00516774	tr|A0A1J6JLD9|A0A1J6JLD9_NICAT Long chain acyl-coa synthetase 7, peroxisomal OS=Nicotiana attenuata OX=49451 GN=LACS7 PE=4 SV=1
TRINITY_DN46430_c0_g1_TRINITY_DN46430_c0_g1_i3_g.91532_m.91532	-1.98839	0.000489332	0.0071124	XP_020696996.2 protein BREAST CANCER SUSCEPTIBILITY 1 homolog isoform X1 [Dendrobium catenatum]
TRINITY_DN59100_c3_g2_TRINITY_DN59100_c3_g2_i2_g.15543_m.15543	-1.98708	0.00201039	0.0183756	XP_020688485.1 uncharacterized protein LOC110103930 isoform X2 [Dendrobium catenatum]
TRINITY_DN56973_c1_g1_TRINITY_DN56973_c1_g1_i2_g.238542_m.238542	-1.98664	0.00371156	0.0284642	tr|A0A2I0W645|A0A2I0W645_9ASPA WEB family protein OS=Dendrobium catenatum OX=906689 GN=MA16_Dca011561 PE=4 SV=1
TRINITY_DN23576_c0_g1_TRINITY_DN23576_c0_g1_i1_g.35912_m.35912	-1.98652	0.000450002	0.00675119	KAE9608213.1 S-adenosylmethionine synthase 2 [Lupinus albus]
TRINITY_DN35336_c0_g1_TRINITY_DN35336_c0_g1_i1_g.140459_m.140459	-1.98508	0.000459372	0.00684186	AXY87610.1 CONSTANS-like protein-like protein [Cymbidium goeringii]
TRINITY_DN39663_c0_g1_TRINITY_DN39663_c0_g1_i1_g.115461_m.115461	-1.98502	0.00135945	0.0140628	XP_020581706.1 peptidyl-prolyl cis-trans isomerase Pin1 [Phalaenopsis equestris]
TRINITY_DN53283_c0_g2_TRINITY_DN53283_c0_g2_i1_g.165920_m.165920	-1.98413	2.86854e-05	0.00131246	XP_012081877.2 methylenetetrahydrofolate reductase 1-like [Jatropha curcas]
TRINITY_DN53844_c1_g1_TRINITY_DN53844_c1_g1_i1_g.165418_m.165418	-1.98403	0.00239112	0.0207951	XP_021686257.1 synaptotagmin-5-like [Hevea brasiliensis]
TRINITY_DN22787_c0_g1_TRINITY_DN22787_c0_g1_i1_g.19042_m.19042	-1.98392	0.00252386	0.0216434	XP_020681746.1 scarecrow-like protein 18 [Dendrobium catenatum]
TRINITY_DN31142_c0_g1_TRINITY_DN31142_c0_g1_i1_g.249395_m.249395	-1.98333	7.52808e-05	0.00227735	XP_020600393.1 cytochrome b-c1 complex subunit Rieske-4, mitochondrial-like [Phalaenopsis equestris]
TRINITY_DN60995_c0_g1_TRINITY_DN60995_c0_g1_i2_g.139077_m.139077	-1.9832	0.00684101	0.0442704	XP_020700006.1 dehydrin DHN1 [Dendrobium catenatum]
TRINITY_DN58792_c3_g3_TRINITY_DN58792_c3_g3_i1_g.204023_m.204023	-1.98268	0.000260518	0.00477979	XP_028547408.1 LOW QUALITY PROTEIN: protein REVERSION-TO-ETHYLENE SENSITIVITY1-like [Dendrobium catenatum]
TRINITY_DN51181_c0_g1_TRINITY_DN51181_c0_g1_i11_g.130263_m.130263	-1.97988	0.000904867	0.0106906	XP_021725605.1 LOW QUALITY PROTEIN: probable serine/threonine-protein kinase DDB_G0276461 [Chenopodium quinoa]
TRINITY_DN58273_c6_g1_TRINITY_DN58273_c6_g1_i17_g.22469_m.22469	-1.9798	0.000938533	0.0109551	XP_020686001.1 O-fucosyltransferase 7 isoform X1 [Dendrobium catenatum]
TRINITY_DN53929_c1_g3_TRINITY_DN53929_c1_g3_i2_g.26485_m.26485	-1.97904	8.45046e-05	0.00241903	XP_020570632.1 serine carboxypeptidase-like 7 isoform X1 [Phalaenopsis equestris]
TRINITY_DN43479_c0_g2_TRINITY_DN43479_c0_g2_i3_g.24757_m.24757	-1.97845	5.86045e-05	0.00193711	tr|A0A2I0XH21|A0A2I0XH21_9ASPA EB_dh domain-containing protein OS=Dendrobium catenatum OX=906689 GN=MA16_Dca009357 PE=4 SV=1
TRINITY_DN51353_c1_g1_TRINITY_DN51353_c1_g1_i2_g.19892_m.19892	-1.97797	0.00130313	0.0136887	XP_022158543.1 oxalate--CoA ligase-like [Momordica charantia]
TRINITY_DN58152_c4_g2_TRINITY_DN58152_c4_g2_i2_g.99172_m.99172	-1.97573	0.000206675	0.00413007	XP_029119441.1 alanine aminotransferase 2 isoform X6 [Elaeis guineensis]
TRINITY_DN57018_c2_g2_TRINITY_DN57018_c2_g2_i1_g.134413_m.134413	-1.97565	5.76459e-05	0.00192058	XP_020689311.1 uncharacterized protein LOC110104503 isoform X2 [Dendrobium catenatum]
TRINITY_DN56694_c0_g2_TRINITY_DN56694_c0_g2_i4_g.201547_m.201547	-1.97415	0.00189666	0.0176498	AVO00698.1 WRKY transcription factor 41-like [Cymbidium sinense]	WRKY41
TRINITY_DN59061_c2_g9_TRINITY_DN59061_c2_g9_i1_g.39157_m.39157	-1.97203	0.000405415	0.00635205	AQL05248.1 Copper-transporting ATPase RAN1, partial [Zea mays]
TRINITY_DN47748_c0_g3_TRINITY_DN47748_c0_g3_i3_g.76684_m.76684	-1.97168	0.0002385	0.00451798	0
TRINITY_DN61643_c4_g8_TRINITY_DN61643_c4_g8_i2_g.168621_m.168621	-1.96963	0.00217106	0.0194878	XP_034223571.1 glutathione hydrolase 3 isoform X2 [Prunus dulcis]
TRINITY_DN59989_c6_g6_TRINITY_DN59989_c6_g6_i4_g.227237_m.227237	-1.96271	0.000237937	0.00451732	XP_028064055.1 uncharacterized protein LOC114267234 [Camellia sinensis]
TRINITY_DN62408_c0_g2_TRINITY_DN62408_c0_g2_i6_g.194837_m.194837	-1.96216	0.000669486	0.00873605	XP_020686226.1 mitochondrial carrier protein CoAc2 isoform X2 [Dendrobium catenatum]
TRINITY_DN62279_c1_g3_TRINITY_DN62279_c1_g3_i3_g.211231_m.211231	-1.96142	0.000937849	0.0109545	XP_020701546.1 histone-lysine N-methyltransferase EZ1 isoform X1 [Dendrobium catenatum]
TRINITY_DN59242_c1_g1_TRINITY_DN59242_c1_g1_i1_g.222481_m.222481	-1.95931	0.00128011	0.0135479	XP_020673438.1 organic cation/carnitine transporter 4 [Dendrobium catenatum]
TRINITY_DN118495_c0_g1_TRINITY_DN118495_c0_g1_i1_g.4066_m.4066	-1.95901	0.000478762	0.00701415	XP_020598663.1 F-box protein At5g46170-like [Phalaenopsis equestris]
TRINITY_DN61053_c2_g4_TRINITY_DN61053_c2_g4_i13_g.229758_m.229758	-1.95819	0.00444092	0.032409	XP_022715411.1 probable potassium transporter 13 isoform X2 [Durio zibethinus]
TRINITY_DN58342_c0_g8_TRINITY_DN58342_c0_g8_i11_g.87720_m.87720	-1.95721	0.000130062	0.00310526	XP_020108473.1 ankyrin repeat-containing protein At5g02620 isoform X1 [Ananas comosus]
TRINITY_DN50112_c0_g2_TRINITY_DN50112_c0_g2_i2_g.155418_m.155418	-1.95382	6.25824e-05	0.00201711	XP_010923770.1 actin-depolymerizing factor isoform X1 [Elaeis guineensis]
TRINITY_DN54234_c0_g3_TRINITY_DN54234_c0_g3_i1_g.214496_m.214496	-1.9524	0.00616312	0.0411583	XP_020585629.1 beta-glucosidase 22-like isoform X1 [Phalaenopsis equestris]
TRINITY_DN61397_c0_g1_TRINITY_DN61397_c0_g1_i6_g.72986_m.72986	-1.95165	0.00197522	0.0181825	XP_023883658.1 12-oxophytodienoate reductase 2-like [Quercus suber]
TRINITY_DN57376_c0_g3_TRINITY_DN57376_c0_g3_i2_g.219675_m.219675	-1.95141	0.000100206	0.00267097	XP_020689395.1 probable serine/threonine-protein kinase PBL1 [Dendrobium catenatum]
TRINITY_DN56712_c2_g3_TRINITY_DN56712_c2_g3_i1_g.154101_m.154101	-1.95117	0.00579922	0.0394254	XP_028551565.1 serine/threonine-protein kinase PCRK1-like [Dendrobium catenatum]
TRINITY_DN43168_c0_g1_TRINITY_DN43168_c0_g1_i2_g.145491_m.145491	-1.95113	0.000439281	0.00665902	XP_020685328.1 binding partner of ACD11 1 [Dendrobium catenatum]
TRINITY_DN32669_c0_g1_TRINITY_DN32669_c0_g1_i1_g.35796_m.35796	-1.94842	0.000102613	0.00271443	XP_008671126.2 serine hydroxymethyltransferase 4-like, partial [Zea mays]
TRINITY_DN39996_c0_g2_TRINITY_DN39996_c0_g2_i1_g.87122_m.87122	-1.9477	5.36149e-05	0.00183645	0
TRINITY_DN59466_c3_g1_TRINITY_DN59466_c3_g1_i1_g.120513_m.120513	-1.94684	0.00114208	0.012536	0
TRINITY_DN58152_c4_g6_TRINITY_DN58152_c4_g6_i5_g.99179_m.99179	-1.94594	0.000334327	0.00562104	tr|A0A5B7B772|A0A5B7B772_DAVIN Putative alanine aminotransferase 2-like OS=Davidia involucrata OX=16924 GN=Din_033569 PE=4 SV=1
TRINITY_DN49922_c0_g2_TRINITY_DN49922_c0_g2_i4_g.163758_m.163758	-1.9442	0.00070877	0.00907501	XP_020590815.1 uncharacterized protein LOC110031768 isoform X3 [Phalaenopsis equestris]
TRINITY_DN32669_c0_g1_TRINITY_DN32669_c0_g1_i1_g.35797_m.35797	-1.94314	0.00174629	0.0166201	0
TRINITY_DN49859_c1_g1_TRINITY_DN49859_c1_g1_i1_g.69419_m.69419	-1.94289	4.49277e-05	0.00167323	XP_020700660.2 E3 ubiquitin-protein ligase hel2-like isoform X1 [Dendrobium catenatum]
TRINITY_DN43592_c1_g3_TRINITY_DN43592_c1_g3_i1_g.36254_m.36254	-1.94273	0.000238279	0.00451798	XP_020702742.1 branched-chain amino acid aminotransferase 2, chloroplastic isoform X2 [Dendrobium catenatum]
TRINITY_DN59388_c3_g6_TRINITY_DN59388_c3_g6_i4_g.122161_m.122161	-1.94209	0.00282647	0.0234562	XP_020676917.1 histidine protein methyltransferase 1 homolog [Dendrobium catenatum]
TRINITY_DN57376_c0_g1_TRINITY_DN57376_c0_g1_i11_g.219672_m.219672	-1.94163	0.000282451	0.00503696	XP_028552826.1 probable serine/threonine-protein kinase PBL1 [Dendrobium catenatum]
TRINITY_DN54579_c0_g2_TRINITY_DN54579_c0_g2_i2_g.163680_m.163680	-1.94103	5.55649e-05	0.00187564	tr|A0A2I0L3D5|A0A2I0L3D5_PUNGR ANK_REP_REGION domain-containing protein (Fragment) OS=Punica granatum OX=22663 GN=CRG98_004983 PE=4 SV=1
TRINITY_DN57957_c1_g1_TRINITY_DN57957_c1_g1_i1_g.174922_m.174922	-1.94074	8.5339e-06	0.000697417	XP_020570687.1 glutamate receptor 2.9-like [Phalaenopsis equestris]
TRINITY_DN56237_c0_g1_TRINITY_DN56237_c0_g1_i2_g.241615_m.241615	-1.94043	4.37397e-05	0.00164299	XP_020695125.1 probable protein phosphatase 2C 59 [Dendrobium catenatum]
TRINITY_DN56955_c6_g6_TRINITY_DN56955_c6_g6_i1_g.237910_m.237910	-1.93992	7.50794e-05	0.00227325	XP_020679845.1 BTB/POZ domain-containing protein At5g41330 [Dendrobium catenatum]
TRINITY_DN57123_c4_g3_TRINITY_DN57123_c4_g3_i6_g.20194_m.20194	-1.93942	0.00515729	0.0361217	XP_020678872.1 uncharacterized protein LOC110097003 isoform X2 [Dendrobium catenatum]
TRINITY_DN51353_c1_g1_TRINITY_DN51353_c1_g1_i1_g.19890_m.19890	-1.93902	0.00193846	0.0179182	XP_020680238.1 oxalate--CoA ligase [Dendrobium catenatum]
TRINITY_DN56413_c4_g3_TRINITY_DN56413_c4_g3_i16_g.106296_m.106296	-1.93868	3.16172e-05	0.00135742	XP_028548089.1 S-norcoclaurine synthase 1 [Dendrobium catenatum]
TRINITY_DN60186_c2_g9_TRINITY_DN60186_c2_g9_i6_g.71370_m.71370	-1.93713	0.000100012	0.00267097	CDY40640.1 BnaA03g53230D [Brassica napus]
TRINITY_DN58273_c6_g1_TRINITY_DN58273_c6_g1_i8_g.22448_m.22448	-1.93518	0.000404153	0.00634458	XP_020686001.1 O-fucosyltransferase 7 isoform X1 [Dendrobium catenatum]
TRINITY_DN33607_c0_g1_TRINITY_DN33607_c0_g1_i1_g.107598_m.107598	-1.93367	0.000100148	0.00267097	XP_020677428.1 uncharacterized protein LOC110096021 isoform X1 [Dendrobium catenatum]
TRINITY_DN61605_c2_g2_TRINITY_DN61605_c2_g2_i5_g.167088_m.167088	-1.93046	0.000212425	0.0042172	ACG80828.1 phenylalanine ammonia lyase, partial [Musa acuminata AAA Group]
TRINITY_DN56955_c6_g6_TRINITY_DN56955_c6_g6_i1_g.237911_m.237911	-1.9301	6.2772e-05	0.00201765	XP_020581058.1 BTB/POZ domain-containing protein At5g41330 [Phalaenopsis equestris]
TRINITY_DN47004_c0_g1_TRINITY_DN47004_c0_g1_i2_g.173608_m.173608	-1.92775	0.000310445	0.00535334	XP_020596907.1 methyltransferase-like protein 22 isoform X2 [Phalaenopsis equestris]
TRINITY_DN61138_c1_g2_TRINITY_DN61138_c1_g2_i1_g.10257_m.10257	-1.92772	3.51807e-05	0.00143496	XP_020697034.2 AP2/ERF and B3 domain-containing protein Os05g0549800-like [Dendrobium catenatum]
TRINITY_DN62279_c1_g3_TRINITY_DN62279_c1_g3_i4_g.211233_m.211233	-1.92749	0.000112268	0.00285329	XP_024031431.1 histone-lysine N-methyltransferase CLF [Morus notabilis]
TRINITY_DN56874_c0_g3_TRINITY_DN56874_c0_g3_i2_g.101344_m.101344	-1.92647	0.000664647	0.00870159	XP_020591867.1 D-3-phosphoglycerate dehydrogenase 1, chloroplastic-like isoform X2 [Phalaenopsis equestris]
TRINITY_DN51331_c0_g4_TRINITY_DN51331_c0_g4_i1_g.19798_m.19798	-1.92626	0.000182988	0.00381903	XP_020696702.2 organic cation/carnitine transporter 7-like isoform X1 [Dendrobium catenatum]
TRINITY_DN46106_c0_g1_TRINITY_DN46106_c0_g1_i6_g.87480_m.87480	-1.92435	9.50382e-05	0.00259429	tr|A0A2U1QE50|A0A2U1QE50_ARTAN Potassium transporter 2 OS=Artemisia annua OX=35608 GN=CTI12_AA041800 PE=3 SV=1
TRINITY_DN58744_c6_g7_TRINITY_DN58744_c6_g7_i3_g.203685_m.203685	-1.92349	0.000481909	0.00704255	XP_020691484.1 serine/threonine-protein kinase STY46-like isoform X2 [Dendrobium catenatum]
TRINITY_DN45550_c0_g1_TRINITY_DN45550_c0_g1_i1_g.27241_m.27241	-1.92245	0.000268163	0.00486407	XP_020687369.1 serine/threonine-protein kinase CTR1 [Dendrobium catenatum]
TRINITY_DN34170_c0_g2_TRINITY_DN34170_c0_g2_i1_g.131694_m.131694	-1.92126	0.000768637	0.00958631	tr|A0A1S3ZAS9|A0A1S3ZAS9_TOBAC CBL-interacting protein kinase 32-like OS=Nicotiana tabacum OX=4097 GN=LOC107784888 PE=3 SV=1
TRINITY_DN49907_c2_g3_TRINITY_DN49907_c2_g3_i2_g.163765_m.163765	-1.92101	0.000686552	0.00890226	XP_028555944.1 endoplasmic reticulum chaperone BiP-like isoform X1 [Dendrobium catenatum]
TRINITY_DN101272_c0_g1_TRINITY_DN101272_c0_g1_i1_g.2122_m.2122	-1.92076	0.00669425	0.0435706	PKA59606.1 Ethylene-responsive transcription factor ERF053 [Apostasia shenzhenica]
TRINITY_DN56970_c4_g5_TRINITY_DN56970_c4_g5_i4_g.238960_m.238960	-1.91837	0.00795891	0.0494547	0
TRINITY_DN61214_c0_g1_TRINITY_DN61214_c0_g1_i2_g.185745_m.185745	-1.9179	0.000627546	0.00834128	XP_020677521.1 protein LYK5 [Dendrobium catenatum]
TRINITY_DN53283_c0_g2_TRINITY_DN53283_c0_g2_i5_g.165928_m.165928	-1.916	0.000829491	0.0101003	tr|A0A6N2K934|A0A6N2K934_SALVM Uncharacterized protein OS=Salix viminalis OX=40686 GN=SVIM_LOCUS43877 PE=4 SV=1
TRINITY_DN30007_c0_g1_TRINITY_DN30007_c0_g1_i1_g.81587_m.81587	-1.91536	0.00334013	0.0263614	XP_020689027.1 actin-depolymerizing factor 5 [Dendrobium catenatum]
TRINITY_DN60213_c3_g1_TRINITY_DN60213_c3_g1_i4_g.179675_m.179675	-1.91506	3.36371e-05	0.00140541	XP_020690375.1 zinc finger protein GAI-ASSOCIATED FACTOR 1 isoform X1 [Dendrobium catenatum]
TRINITY_DN54234_c0_g3_TRINITY_DN54234_c0_g3_i2_g.214497_m.214497	-1.91462	0.00670239	0.0436123	XP_020585629.1 beta-glucosidase 22-like isoform X1 [Phalaenopsis equestris]
TRINITY_DN47409_c0_g2_TRINITY_DN47409_c0_g2_i5_g.131050_m.131050	-1.91448	0.000106121	0.0027726	XP_010917954.1 methyl-CpG-binding domain-containing protein 11 [Elaeis guineensis]
TRINITY_DN55976_c0_g1_TRINITY_DN55976_c0_g1_i2_g.224574_m.224574	-1.91437	0.000522872	0.00744215	tr|A0A5P1EKV9|A0A5P1EKV9_ASPOF 1-phosphatidylinositol-4-phosphate 5-kinase OS=Asparagus officinalis OX=4686 GN=A4U43_C07F37030 PE=4 SV=1
TRINITY_DN57354_c2_g1_TRINITY_DN57354_c2_g1_i2_g.220818_m.220818	-1.91315	0.000334132	0.00562045	XP_020677598.1 metacaspase-4 [Dendrobium catenatum]
TRINITY_DN29621_c0_g1_TRINITY_DN29621_c0_g1_i3_g.8714_m.8714	-1.91273	0.00028836	0.00510934	tr|A0A438DNT7|A0A438DNT7_VITVI DUF668 domain-containing protein OS=Vitis vinifera OX=29760 GN=CK203_084523 PE=4 SV=1
TRINITY_DN57503_c0_g1_TRINITY_DN57503_c0_g1_i1_g.103397_m.103397	-1.91118	0.00398357	0.0299655	sp|Q9FQA3|GST23_MAIZE Glutathione transferase GST 23 OS=Zea mays OX=4577 PE=2 SV=1
TRINITY_DN58813_c3_g3_TRINITY_DN58813_c3_g3_i1_g.126418_m.126418	-1.91113	0.000164819	0.00356897	XP_020699081.1 uncharacterized protein LOC110111509 [Dendrobium catenatum]
TRINITY_DN61983_c1_g1_TRINITY_DN61983_c1_g1_i1_g.111916_m.111916	-1.91077	0.000731006	0.00928137	0
TRINITY_DN51527_c0_g1_TRINITY_DN51527_c0_g1_i2_g.9092_m.9092	-1.90661	0.000790496	0.00977681	XP_028116902.1 beta-amylase 7-like [Camellia sinensis]
TRINITY_DN60813_c0_g1_TRINITY_DN60813_c0_g1_i4_g.151309_m.151309	-1.90616	0.00031179	0.00536859	AKM70751.1 phenylalanine ammonia-lyase, partial [Dendrobium candidum]
TRINITY_DN23050_c0_g1_TRINITY_DN23050_c0_g1_i1_g.60511_m.60511	-1.9061	0.00506469	0.0355657	XP_020686785.2 amino-acid permease BAT1 homolog [Dendrobium catenatum]
TRINITY_DN58887_c3_g1_TRINITY_DN58887_c3_g1_i2_g.125079_m.125079	-1.90272	0.00667028	0.0434712	XP_020672731.1 mitogen-activated protein kinase 5 [Dendrobium catenatum]
TRINITY_DN57021_c0_g1_TRINITY_DN57021_c0_g1_i1_g.133745_m.133745	-1.90211	0.000320611	0.00549343	tr|A0A2I0W0Q0|A0A2I0W0Q0_9ASPA LysM domain-containing protein OS=Dendrobium catenatum OX=906689 GN=MA16_Dca002512 PE=4 SV=1
TRINITY_DN56598_c0_g3_TRINITY_DN56598_c0_g3_i1_g.53360_m.53360	-1.8989	0.000518307	0.00739824	XP_028555633.1 pyruvate kinase, cytosolic isozyme [Dendrobium catenatum]
TRINITY_DN60263_c0_g2_TRINITY_DN60263_c0_g2_i2_g.180321_m.180321	-1.89724	0.00071943	0.00917868	XP_020700722.1 long chain acyl-CoA synthetase 6, peroxisomal isoform X1 [Dendrobium catenatum]
TRINITY_DN62408_c0_g2_TRINITY_DN62408_c0_g2_i8_g.194840_m.194840	-1.89625	0.000935888	0.0109475	XP_028554572.1 mitochondrial carrier protein CoAc2 isoform X3 [Dendrobium catenatum]
TRINITY_DN47026_c0_g2_TRINITY_DN47026_c0_g2_i1_g.173443_m.173443	-1.89612	7.99713e-05	0.00234633	AYM54782.1 scarecrow-like protein 3-like, partial [Cymbidium ensifolium]
TRINITY_DN62626_c0_g1_TRINITY_DN62626_c0_g1_i3_g.147995_m.147995	-1.89607	0.00174896	0.0166248	0
TRINITY_DN40275_c0_g1_TRINITY_DN40275_c0_g1_i1_g.76274_m.76274	-1.89538	0.00210276	0.0190064	XP_020697485.1 uncharacterized protein LOC110110382 isoform X1 [Dendrobium catenatum]
TRINITY_DN38409_c0_g2_TRINITY_DN38409_c0_g2_i1_g.249349_m.249349	-1.89523	0.000368318	0.00596593	XP_020589691.1 transmembrane protein 64 [Phalaenopsis equestris]
TRINITY_DN50769_c0_g5_TRINITY_DN50769_c0_g5_i5_g.234265_m.234265	-1.89517	0.0017382	0.0165766	XP_020687633.1 probable WRKY transcription factor 50 [Dendrobium catenatum]	WRKY50
TRINITY_DN39863_c1_g3_TRINITY_DN39863_c1_g3_i1_g.81868_m.81868	-1.89491	1.64554e-05	0.000959242	XP_020575345.1 CBL-interacting serine/threonine-protein kinase 14-like [Phalaenopsis equestris]
TRINITY_DN41705_c0_g2_TRINITY_DN41705_c0_g2_i1_g.19204_m.19204	-1.89463	2.93871e-05	0.00131864	XP_020684670.1 peroxisomal membrane protein 11-3 [Dendrobium catenatum]
TRINITY_DN55820_c7_g2_TRINITY_DN55820_c7_g2_i1_g.143504_m.143504	-1.89452	0.000347725	0.00575226	XP_010908558.2 adenosylhomocysteinase [Elaeis guineensis]
TRINITY_DN49386_c1_g1_TRINITY_DN49386_c1_g1_i2_g.136762_m.136762	-1.89317	0.00250608	0.0215273	XP_008777245.1 ribose-phosphate pyrophosphokinase 1-like [Phoenix dactylifera]
TRINITY_DN61214_c0_g1_TRINITY_DN61214_c0_g1_i1_g.185742_m.185742	-1.89129	0.000229865	0.00441682	XP_020677521.1 protein LYK5 [Dendrobium catenatum]
TRINITY_DN60743_c4_g2_TRINITY_DN60743_c4_g2_i3_g.92787_m.92787	-1.89113	1.33409e-05	0.000876966	XP_020694311.1 protein TIFY 10a [Dendrobium catenatum]
TRINITY_DN57158_c2_g1_TRINITY_DN57158_c2_g1_i11_g.21046_m.21046	-1.89053	0.00160895	0.0157389	tr|A0A287QR73|A0A287QR73_HORVV Guanylate kinase OS=Hordeum vulgare subsp. vulgare OX=112509 PE=3 SV=1
TRINITY_DN57242_c2_g2_TRINITY_DN57242_c2_g2_i5_g.157475_m.157475	-1.89047	3.20958e-05	0.00136881	XP_020699851.1 kinetochore protein NUF2 homolog [Dendrobium catenatum]
TRINITY_DN59268_c3_g5_TRINITY_DN59268_c3_g5_i1_g.222087_m.222087	-1.88802	0.00232666	0.0204129	XP_020695338.1 uncharacterized protein LOC110108847 [Dendrobium catenatum]
TRINITY_DN61255_c0_g5_TRINITY_DN61255_c0_g5_i3_g.187290_m.187290	-1.88774	0.00257077	0.0219168	tr|A0A2I0XA52|A0A2I0XA52_9ASPA Glycosyltransferase OS=Dendrobium catenatum OX=906689 GN=GT7 PE=3 SV=1
TRINITY_DN55452_c0_g3_TRINITY_DN55452_c0_g3_i1_g.215524_m.215524	-1.8872	0.00103468	0.0117175	tr|A0A2I0VHV0|A0A2I0VHV0_9ASPA Glutaredoxin domain-containing protein OS=Dendrobium catenatum OX=906689 GN=MA16_Dca026558 PE=4 SV=1
TRINITY_DN53414_c0_g1_TRINITY_DN53414_c0_g1_i6_g.137282_m.137282	-1.88666	2.95368e-05	0.00132095	XP_020598114.1 polyadenylate-binding protein-interacting protein 11-like, partial [Phalaenopsis equestris]
TRINITY_DN57516_c0_g1_TRINITY_DN57516_c0_g1_i3_g.104689_m.104689	-1.88638	0.00767958	0.0481727	XP_020684518.2 S-norcoclaurine synthase 1 isoform X1 [Dendrobium catenatum]
TRINITY_DN58824_c3_g2_TRINITY_DN58824_c3_g2_i14_g.124683_m.124683	-1.8856	0.0010075	0.0114879	sp|Q75GB1|IAA17_ORYSJ Auxin-responsive protein IAA17 OS=Oryza sativa subsp. japonica OX=39947 GN=IAA17 PE=2 SV=1
TRINITY_DN54917_c0_g1_TRINITY_DN54917_c0_g1_i1_g.172405_m.172405	-1.88501	7.65217e-05	0.00228979	XP_020697064.1 pyruvate kinase isozyme G, chloroplastic-like [Dendrobium catenatum]
TRINITY_DN59892_c3_g1_TRINITY_DN59892_c3_g1_i1_g.62058_m.62058	-1.88332	0.000212768	0.00421938	XP_020680340.1 bifunctional 3-dehydroquinate dehydratase/shikimate dehydrogenase, chloroplastic isoform X3 [Dendrobium catenatum]
TRINITY_DN56712_c2_g2_TRINITY_DN56712_c2_g2_i2_g.154090_m.154090	-1.88169	0.000444324	0.00670757	XP_020691888.1 serine/threonine-protein kinase PCRK1 [Dendrobium catenatum]
TRINITY_DN62560_c2_g1_TRINITY_DN62560_c2_g1_i5_g.170866_m.170866	-1.88156	0.00658013	0.0430441	MCI14411.1 BZIP transcription factor 60-like [Trifolium medium]
TRINITY_DN58240_c0_g1_TRINITY_DN58240_c0_g1_i10_g.21872_m.21872	-1.88039	0.00476608	0.0340221	PKU63082.1 hypothetical protein MA16_Dca024911 [Dendrobium catenatum]
TRINITY_DN153828_c0_g1_TRINITY_DN153828_c0_g1_i1_g.1205_m.1205	-1.87943	0.000338145	0.00565261	tr|A0A287WVJ1|A0A287WVJ1_HORVV Pyr_redox_2 domain-containing protein OS=Hordeum vulgare subsp. vulgare OX=112509 PE=4 SV=1
TRINITY_DN59282_c5_g1_TRINITY_DN59282_c5_g1_i2_g.222382_m.222382	-1.8791	0.00369189	0.0283603	0
TRINITY_DN60995_c0_g1_TRINITY_DN60995_c0_g1_i1_g.139075_m.139075	-1.87604	0.0045488	0.0329282	0
TRINITY_DN50769_c0_g5_TRINITY_DN50769_c0_g5_i3_g.234264_m.234264	-1.87523	0.00178956	0.016928	XP_020687633.1 probable WRKY transcription factor 50 [Dendrobium catenatum]	WRKY50
TRINITY_DN62319_c1_g5_TRINITY_DN62319_c1_g5_i2_g.65747_m.65747	-1.875	3.234e-05	0.00137029	sp|Q25AG2|LERK4_ORYSI G-type lectin S-receptor-like serine/threonine-protein kinase LECRK4 OS=Oryza sativa subsp. indica OX=39946 GN=LECRK4 PE=3 SV=1
TRINITY_DN60308_c9_g6_TRINITY_DN60308_c9_g6_i3_g.12082_m.12082	-1.87369	0.000521194	0.00742733	tr|A0A0P0Y8B2|A0A0P0Y8B2_ORYSJ Os12g0224000 protein (Fragment) OS=Oryza sativa subsp. japonica OX=39947 GN=Os12g0224000 PE=4 SV=1
TRINITY_DN33847_c0_g1_TRINITY_DN33847_c0_g1_i3_g.76432_m.76432	-1.87034	3.51815e-05	0.00143496	XP_020691001.1 triacylglycerol lipase SDP1-like [Dendrobium catenatum]
TRINITY_DN61480_c4_g2_TRINITY_DN61480_c4_g2_i15_g.249779_m.249779	-1.8696	7.98425e-06	0.000671052	tr|A0A2I0VCV2|A0A2I0VCV2_9ASPA Lipoxygenase OS=Dendrobium catenatum OX=906689 GN=MA16_Dca023278 PE=3 SV=1
TRINITY_DN41997_c0_g1_TRINITY_DN41997_c0_g1_i2_g.72220_m.72220	-1.86916	3.45656e-05	0.00141711	sp|Q84P17|AEE18_ARATH Probable acyl-activating enzyme 18, peroxisomal OS=Arabidopsis thaliana OX=3702 GN=AAE18 PE=2 SV=1
TRINITY_DN57925_c10_g1_TRINITY_DN57925_c10_g1_i12_g.175129_m.175129	-1.86867	0.000341063	0.00567697	tr|A0A5J4ZWE0|A0A5J4ZWE0_9ASTE Fe2OG dioxygenase domain-containing protein OS=Nyssa sinensis OX=561372 GN=F0562_009508 PE=3 SV=1
TRINITY_DN15584_c0_g1_TRINITY_DN15584_c0_g1_i1_g.54500_m.54500	-1.86757	0.00184241	0.0172737	XP_020705185.1 metalloendoproteinase 4-MMP [Dendrobium catenatum]
TRINITY_DN50969_c1_g1_TRINITY_DN50969_c1_g1_i3_g.206177_m.206177	-1.86704	0.000465145	0.00688679	XP_020673826.1 homeobox-leucine zipper protein HOX6-like [Dendrobium catenatum]
TRINITY_DN50950_c0_g1_TRINITY_DN50950_c0_g1_i3_g.206187_m.206187	-1.86644	0.000111127	0.0028408	XP_020576604.1 probable prolyl 4-hydroxylase 3 [Phalaenopsis equestris]
TRINITY_DN58981_c0_g4_TRINITY_DN58981_c0_g4_i3_g.135036_m.135036	-1.86608	4.69048e-05	0.00171811	XP_020677495.1 transcription factor PCL1 isoform X2 [Dendrobium catenatum]
TRINITY_DN115670_c0_g1_TRINITY_DN115670_c0_g1_i1_g.346_m.346	-1.86476	0.00216806	0.0194758	tr|A0A2I0AVN5|A0A2I0AVN5_9ASPA Tetraspanin-19 OS=Apostasia shenzhenica OX=1088818 GN=AXF42_Ash018070 PE=4 SV=1
TRINITY_DN58273_c6_g1_TRINITY_DN58273_c6_g1_i16_g.22468_m.22468	-1.86429	0.000422388	0.00650433	XP_020686001.1 O-fucosyltransferase 7 isoform X1 [Dendrobium catenatum]
TRINITY_DN61348_c0_g1_TRINITY_DN61348_c0_g1_i1_g.73000_m.73000	-1.86317	0.00253262	0.0216919	XP_021652917.1 histone H1-like isoform X1 [Hevea brasiliensis]
TRINITY_DN33444_c0_g1_TRINITY_DN33444_c0_g1_i1_g.205246_m.205246	-1.86173	4.24242e-05	0.00161361	tr|A0A5S9X496|A0A5S9X496_ARATH NAD(P)-bd_dom domain-containing protein OS=Arabidopsis thaliana OX=3702 GN=AN1_LOCUS9927 PE=4 SV=1
TRINITY_DN53346_c0_g1_TRINITY_DN53346_c0_g1_i5_g.156256_m.156256	-1.86143	1.40643e-05	0.000895572	XP_020673660.1 protein ELF4-LIKE 4 isoform X1 [Dendrobium catenatum]
TRINITY_DN48574_c0_g1_TRINITY_DN48574_c0_g1_i3_g.28470_m.28470	-1.86133	0.000733118	0.00929351	XP_020677643.1 probable galacturonosyltransferase 13 isoform X1 [Dendrobium catenatum]
TRINITY_DN42652_c0_g1_TRINITY_DN42652_c0_g1_i1_g.108973_m.108973	-1.86098	6.46399e-06	0.000604959	XP_020702817.1 F-box/kelch-repeat protein At1g74510 [Dendrobium catenatum]
TRINITY_DN54579_c0_g2_TRINITY_DN54579_c0_g2_i4_g.163684_m.163684	-1.86036	0.00388156	0.0294196	0
TRINITY_DN58344_c0_g3_TRINITY_DN58344_c0_g3_i7_g.89034_m.89034	-1.85994	7.99305e-05	0.00234633	XP_020693965.1 sphinganine C4-monooxygenase 2-like, partial [Dendrobium catenatum]
TRINITY_DN58744_c6_g7_TRINITY_DN58744_c6_g7_i5_g.203687_m.203687	-1.85969	0.000817215	0.00999524	XP_020691484.1 serine/threonine-protein kinase STY46-like isoform X2 [Dendrobium catenatum]
TRINITY_DN43298_c0_g1_TRINITY_DN43298_c0_g1_i1_g.140684_m.140684	-1.85829	0.000223177	0.00432634	XP_020681606.1 external alternative NAD(P)H-ubiquinone oxidoreductase B3, mitochondrial [Dendrobium catenatum]
TRINITY_DN56874_c0_g3_TRINITY_DN56874_c0_g3_i2_g.101343_m.101343	-1.85803	0.000436479	0.00663724	tr|A0A444DNK8|A0A444DNK8_ENSVE 2-Hacid_dh domain-containing protein OS=Ensete ventricosum OX=4639 GN=GW17_00037348 PE=4 SV=1
TRINITY_DN34855_c0_g2_TRINITY_DN34855_c0_g2_i1_g.56683_m.56683	-1.85786	0.00736835	0.0467063	XP_020588891.1 protein RESPONSE TO LOW SULFUR 1-like [Phalaenopsis equestris]
TRINITY_DN57973_c1_g2_TRINITY_DN57973_c1_g2_i7_g.175031_m.175031	-1.85747	0.00328232	0.026064	XP_020682911.1 probable mediator of RNA polymerase II transcription subunit 37b isoform X1 [Dendrobium catenatum]
TRINITY_DN59319_c0_g2_TRINITY_DN59319_c0_g2_i12_g.122953_m.122953	-1.85656	0.00325687	0.0258854	AAM95944.1 sucrose synthase [x Mokara cv. 'Yellow']
TRINITY_DN56413_c4_g3_TRINITY_DN56413_c4_g3_i13_g.106293_m.106293	-1.85618	0.00142916	0.0145289	XP_028548089.1 S-norcoclaurine synthase 1 [Dendrobium catenatum]
TRINITY_DN61009_c1_g7_TRINITY_DN61009_c1_g7_i8_g.229017_m.229017	-1.85464	0.00385662	0.0293004	XP_020701112.2 G-type lectin S-receptor-like serine/threonine-protein kinase B120 [Dendrobium catenatum]
TRINITY_DN62575_c0_g2_TRINITY_DN62575_c0_g2_i1_g.171405_m.171405	-1.85367	0.000337275	0.00564887	XP_020588245.1 epidermis-specific secreted glycoprotein EP1-like [Phalaenopsis equestris]
TRINITY_DN58570_c4_g1_TRINITY_DN58570_c4_g1_i3_g.211767_m.211767	-1.85344	0.00236634	0.0206728	XP_020697694.1 RPM1-interacting protein 4 [Dendrobium catenatum]
[truncated: 2,318 more rows]

## Sheet: Table S3
Supplementary Table 3 | List of logFC of genes differentially expressed during T. calospora colonization (T treatment)
gene_ID	logFC	p-value	FDR	Description
TRINITY_DN51346_c0_g2_TRINITY_DN51346_c0_g2_i1_g.20013_m.20013	-12.9498	0.000130709	0.00616042	XP_020590159.1 tropinone reductase-like isoform X4 [Phalaenopsis equestris]
TRINITY_DN51149_c0_g1_TRINITY_DN51149_c0_g1_i2_g.130382_m.130382	-11.5291	0.0001867	0.00749607	XP_020683430.1 peroxidase P7-like [Dendrobium catenatum]
TRINITY_DN60694_c0_g1_TRINITY_DN60694_c0_g1_i2_g.159554_m.159554	-11.4049	8.02698e-07	0.00065051	tr|A0A2H9ZTR7|A0A2H9ZTR7_9ASPA Metacaspase-6 OS=Apostasia shenzhenica OX=1088818 GN=AMC6 PE=4 SV=1
TRINITY_DN104974_c0_g1_TRINITY_DN104974_c0_g1_i1_g.4193_m.4193	-11.22	2.2546e-05	0.00285646	PKU87145.1 hypothetical protein MA16_Dca006554 [Dendrobium catenatum]
TRINITY_DN60694_c0_g1_TRINITY_DN60694_c0_g1_i4_g.159556_m.159556	-10.9922	4.74661e-06	0.00148209	tr|A0A2H9ZTR7|A0A2H9ZTR7_9ASPA Metacaspase-6 OS=Apostasia shenzhenica OX=1088818 GN=AMC6 PE=4 SV=1
TRINITY_DN33220_c0_g1_TRINITY_DN33220_c0_g1_i1_g.24856_m.24856	-10.8337	7.84831e-05	0.00477468	XP_010916657.1 uncharacterized protein LOC105041391 [Elaeis guineensis]
TRINITY_DN44992_c0_g2_TRINITY_DN44992_c0_g2_i1_g.252346_m.252346	-10.7098	0.000131531	0.00618251	XP_022873578.1 TOM1-like protein 6 isoform X2 [Olea europaea var. sylvestris]
TRINITY_DN52753_c0_g2_TRINITY_DN52753_c0_g2_i3_g.108779_m.108779	-10.6317	0.00026683	0.00892604	XP_017432782.1 PREDICTED: MYB-like transcription factor ETC3 [Vigna angularis]
TRINITY_DN52827_c0_g1_TRINITY_DN52827_c0_g1_i1_g.252885_m.252885	-10.5207	4.33567e-05	0.00353092	XP_020584199.1 pectinesterase-like isoform X1 [Phalaenopsis equestris]
TRINITY_DN43561_c0_g1_TRINITY_DN43561_c0_g1_i2_g.36087_m.36087	-10.3988	0.000180245	0.00739366	XP_020672567.2 terpene synthase 10-like [Dendrobium catenatum]
TRINITY_DN53103_c0_g1_TRINITY_DN53103_c0_g1_i1_g.182603_m.182603	-10.3867	0.000750227	0.0160466	PKU60614.1 Short-chain dehydrogenase reductase 3b [Dendrobium catenatum]
TRINITY_DN58638_c0_g1_TRINITY_DN58638_c0_g1_i6_g.84550_m.84550	-10.3037	3.70772e-07	0.000480232	XP_020694893.1 mitogen-activated protein kinase kinase kinase 18-like [Dendrobium catenatum]
TRINITY_DN56699_c0_g1_TRINITY_DN56699_c0_g1_i3_g.202161_m.202161	-10.2907	0.000422771	0.0116599	BAG15858.1 harpin-induced protein [Bruguiera gymnorhiza]
TRINITY_DN55510_c0_g1_TRINITY_DN55510_c0_g1_i1_g.192094_m.192094	-10.2624	2.70598e-05	0.00303303	XP_020687024.1 cytochrome P450 71A1-like [Dendrobium catenatum]
TRINITY_DN60694_c0_g1_TRINITY_DN60694_c0_g1_i3_g.159555_m.159555	-10.2333	1.1607e-06	0.000801342	tr|A0A2H9ZTR7|A0A2H9ZTR7_9ASPA Metacaspase-6 OS=Apostasia shenzhenica OX=1088818 GN=AMC6 PE=4 SV=1
TRINITY_DN60584_c6_g1_TRINITY_DN60584_c6_g1_i1_g.57053_m.57053	-10.2245	1.20005e-05	0.00219722	PKU78371.1 hypothetical protein MA16_Dca019421 [Dendrobium catenatum]
TRINITY_DN35708_c0_g1_TRINITY_DN35708_c0_g1_i1_g.130899_m.130899	-10.1952	0.000270303	0.00899256	XP_020679477.1 peroxidase 51-like [Dendrobium catenatum]
TRINITY_DN98730_c0_g2_TRINITY_DN98730_c0_g2_i1_g.126592_m.126592	-10.086	6.08003e-05	0.0041773	XP_020702538.1 uncharacterized protein LOC110114113 [Dendrobium catenatum]
TRINITY_DN58966_c3_g1_TRINITY_DN58966_c3_g1_i1_g.134992_m.134992	-10.0692	0.000247371	0.00863355	tr|A0A6A1V574|A0A6A1V574_9ROSI Glutathione S-transferase U18 OS=Morella rubra OX=262757 GN=CJ030_MR7G002524 PE=3 SV=1
TRINITY_DN35955_c0_g1_TRINITY_DN35955_c0_g1_i1_g.99259_m.99259	-10.0621	1.0287e-05	0.00205867	XP_020595124.1 glutathione S-transferase U19-like [Phalaenopsis equestris]
TRINITY_DN339_c0_g2_TRINITY_DN339_c0_g2_i1_g.64259_m.64259	-10.0516	0.000264917	0.00889954	XP_020696919.2 pyrophosphate--fructose 6-phosphate 1-phosphotransferase subunit alpha-like isoform X2 [Dendrobium catenatum]
TRINITY_DN131901_c0_g1_TRINITY_DN131901_c0_g1_i1_g.858_m.858	-10.0405	0.00155532	0.0244895	XP_010935933.2 uncharacterized protein LOC105055674 [Elaeis guineensis]
TRINITY_DN65770_c0_g1_TRINITY_DN65770_c0_g1_i1_g.28705_m.28705	-9.96982	9.38439e-06	0.00197476	XP_020687082.1 phosphatidylinositol 4-kinase gamma 8 [Dendrobium catenatum]
TRINITY_DN33336_c0_g2_TRINITY_DN33336_c0_g2_i1_g.47728_m.47728	-9.85375	4.43124e-05	0.00356241	XP_020687793.1 protein TIFY 5A [Dendrobium catenatum]
TRINITY_DN45021_c0_g1_TRINITY_DN45021_c0_g1_i1_g.202935_m.202935	-9.83569	0.00034599	0.0103931	XP_020693133.1 zinc finger protein ZAT12-like [Dendrobium catenatum]
TRINITY_DN60927_c0_g1_TRINITY_DN60927_c0_g1_i1_g.139059_m.139059	-9.78903	3.50396e-05	0.00325415	XP_020591295.1 polyphenol oxidase, chloroplastic-like [Phalaenopsis equestris]
TRINITY_DN58415_c0_g1_TRINITY_DN58415_c0_g1_i6_g.175928_m.175928	-9.72314	0.000314953	0.00984292	tr|A0A2P2KTB0|A0A2P2KTB0_RHIMU Pirin-like family protein OS=Rhizophora mucronata OX=61149 PE=4 SV=1
TRINITY_DN1820_c0_g2_TRINITY_DN1820_c0_g2_i1_g.239314_m.239314	-9.63973	0.000591935	0.0141492	XP_020699219.1 RING-H2 finger protein ATL40-like [Dendrobium catenatum]
TRINITY_DN36119_c0_g1_TRINITY_DN36119_c0_g1_i1_g.107706_m.107706	-9.48086	0.000387332	0.0111485	XP_020578539.1 metalloendoproteinase 2-MMP-like [Phalaenopsis equestris]
TRINITY_DN56387_c0_g1_TRINITY_DN56387_c0_g1_i3_g.113867_m.113867	-9.39882	0.000505742	0.0129097	XP_020688144.1 chitinase 2-like [Dendrobium catenatum]
TRINITY_DN58638_c0_g1_TRINITY_DN58638_c0_g1_i5_g.84548_m.84548	-9.37392	2.85873e-06	0.00121312	XP_020694893.1 mitogen-activated protein kinase kinase kinase 18-like [Dendrobium catenatum]
TRINITY_DN33220_c0_g1_TRINITY_DN33220_c0_g1_i1_g.24855_m.24855	-9.36919	3.56613e-05	0.00326469	XP_020685209.1 uncharacterized protein LOC110101585 [Dendrobium catenatum]
TRINITY_DN54854_c1_g2_TRINITY_DN54854_c1_g2_i1_g.150387_m.150387	-9.36384	7.2549e-05	0.00455831	XP_020688168.1 trehalose-phosphate phosphatase A-like, partial [Dendrobium catenatum]
TRINITY_DN27533_c0_g1_TRINITY_DN27533_c0_g1_i1_g.74520_m.74520	-9.34391	6.12414e-05	0.00417756	XP_020686974.1 U-box domain-containing protein 21-like [Dendrobium catenatum]
TRINITY_DN156611_c0_g1_TRINITY_DN156611_c0_g1_i1_g.3536_m.3536	-9.24472	0.000134808	0.00629664	PKU75178.1 hypothetical protein MA16_Dca015534 [Dendrobium catenatum]
TRINITY_DN98730_c0_g1_TRINITY_DN98730_c0_g1_i1_g.126590_m.126590	-9.22741	4.48638e-05	0.00359023	XP_020702538.1 uncharacterized protein LOC110114113 [Dendrobium catenatum]
TRINITY_DN42372_c0_g1_TRINITY_DN42372_c0_g1_i1_g.39681_m.39681	-9.19718	4.1703e-07	0.000520797	tr|A0A426ZYT7|A0A426ZYT7_ENSVE Pectinesterase OS=Ensete ventricosum OX=4639 GN=B296_00008157 PE=4 SV=1
TRINITY_DN59189_c0_g4_TRINITY_DN59189_c0_g4_i1_g.15820_m.15820	-9.16395	0.000126928	0.00611282	sp|P07761|SLSG6_BRAOL S-locus-specific glycoprotein S6 OS=Brassica oleracea OX=3712 GN=SLSG PE=2 SV=2
TRINITY_DN27684_c0_g1_TRINITY_DN27684_c0_g1_i1_g.17545_m.17545	-9.14615	2.2055e-05	0.00281491	PKU78168.1 hypothetical protein MA16_Dca012288 [Dendrobium catenatum]
TRINITY_DN53825_c1_g1_TRINITY_DN53825_c1_g1_i2_g.165038_m.165038	-9.09941	3.279e-05	0.00325411	XP_010909590.1 probable peptide/nitrate transporter At3g43790 isoform X4 [Elaeis guineensis]
TRINITY_DN53103_c0_g2_TRINITY_DN53103_c0_g2_i4_g.182613_m.182613	-9.00027	0.000290129	0.00932545	KAF7818823.1 hypothetical protein G2W53_024278 [Senna tora]
TRINITY_DN55664_c3_g2_TRINITY_DN55664_c3_g2_i1_g.237060_m.237060	-8.99281	3.34537e-05	0.00325415	XP_028557278.1 uncharacterized protein LOC110099605 [Dendrobium catenatum]
TRINITY_DN58638_c0_g1_TRINITY_DN58638_c0_g1_i1_g.84539_m.84539	-8.97098	8.48553e-06	0.00188783	tr|A0A0E0JMV8|A0A0E0JMV8_ORYPU Protein kinase domain-containing protein OS=Oryza punctata OX=4537 PE=4 SV=1
TRINITY_DN60572_c6_g1_TRINITY_DN60572_c6_g1_i1_g.58457_m.58457	-8.94764	1.61324e-08	0.000188055	XP_020704887.1 probable mannitol dehydrogenase [Dendrobium catenatum]
TRINITY_DN15620_c0_g1_TRINITY_DN15620_c0_g1_i1_g.203104_m.203104	-8.93941	7.51144e-07	0.000640689	XP_020684933.1 probable 2-oxoglutarate-dependent dioxygenase At5g05600 [Dendrobium catenatum]
TRINITY_DN43561_c0_g1_TRINITY_DN43561_c0_g1_i1_g.36086_m.36086	-8.92405	2.12076e-05	0.00277277	XP_028550893.1 terpene synthase 10-like isoform X1 [Dendrobium catenatum]
TRINITY_DN15530_c0_g1_TRINITY_DN15530_c0_g1_i1_g.54486_m.54486	-8.86875	3.44078e-05	0.00325415	XP_020688793.1 pathogen-related protein-like isoform X1 [Dendrobium catenatum]
TRINITY_DN46712_c0_g4_TRINITY_DN46712_c0_g4_i1_g.25801_m.25801	-8.84947	0.000172125	0.0071886	XP_010911458.3 probable WRKY transcription factor 72 isoform X1 [Elaeis guineensis]		WRK762
TRINITY_DN57382_c0_g2_TRINITY_DN57382_c0_g2_i1_g.219595_m.219595	-8.84789	0.000115756	0.00583123	XP_020685457.1 auxin response factor 5 [Dendrobium catenatum]
TRINITY_DN153311_c0_g1_TRINITY_DN153311_c0_g1_i1_g.5734_m.5734	-8.84626	0.000106901	0.0055834	XP_020578326.1 EG45-like domain containing protein [Phalaenopsis equestris]
TRINITY_DN131420_c0_g1_TRINITY_DN131420_c0_g1_i1_g.2787_m.2787	-8.82087	2.46662e-05	0.00296468	XP_020684933.1 probable 2-oxoglutarate-dependent dioxygenase At5g05600 [Dendrobium catenatum]
TRINITY_DN48527_c0_g1_TRINITY_DN48527_c0_g1_i2_g.28455_m.28455	-8.78315	0.000187124	0.00750451	TQD70599.1 hypothetical protein C1H46_043874 [Malus baccata]
TRINITY_DN34852_c0_g2_TRINITY_DN34852_c0_g2_i1_g.56671_m.56671	-8.77576	0.000116562	0.00583123	XP_018811251.1 hemiasterlin resistant protein 1 [Juglans regia]
TRINITY_DN35708_c0_g1_TRINITY_DN35708_c0_g1_i2_g.130901_m.130901	-8.74389	0.000187562	0.00751207	XP_020679477.1 peroxidase 51-like [Dendrobium catenatum]
TRINITY_DN52178_c0_g1_TRINITY_DN52178_c0_g1_i1_g.181321_m.181321	-8.73262	3.7335e-05	0.00333924	XP_020676510.1 E3 ubiquitin-protein ligase PUB23-like [Dendrobium catenatum]
TRINITY_DN57692_c0_g6_TRINITY_DN57692_c0_g6_i1_g.51431_m.51431	-8.72072	0.000105607	0.00555367	tr|A0A2I0VJT8|A0A2I0VJT8_9ASPA Nodulin-like domain-containing protein OS=Dendrobium catenatum OX=906689 GN=MA16_Dca022525 PE=4 SV=1
TRINITY_DN59870_c3_g4_TRINITY_DN59870_c3_g4_i1_g.62968_m.62968	-8.71332	4.69548e-05	0.00365714	XP_024934518.1 probable trehalose-phosphate phosphatase G [Ziziphus jujuba]
TRINITY_DN35260_c0_g2_TRINITY_DN35260_c0_g2_i1_g.34198_m.34198	-8.68893	0.00289071	0.0349326	PKU63995.1 hypothetical protein MA16_Dca012581 [Dendrobium catenatum]
TRINITY_DN121076_c0_g2_TRINITY_DN121076_c0_g2_i1_g.2163_m.2163	-8.64339	8.12158e-05	0.00484494	XP_028548588.1 probable transcription factor KAN3 [Dendrobium catenatum]
TRINITY_DN52535_c0_g2_TRINITY_DN52535_c0_g2_i2_g.75548_m.75548	-8.64329	7.06202e-05	0.00447402	tr|A0A2I0WGK7|A0A2I0WGK7_9ASPA Phospholipase A1-IIbeta OS=Dendrobium catenatum OX=906689 GN=MA16_Dca004974 PE=4 SV=1
TRINITY_DN47102_c1_g4_TRINITY_DN47102_c1_g4_i2_g.136640_m.136640	-8.61473	0.000757964	0.0161242	XP_020689325.1 auxin-responsive protein IAA2 [Dendrobium catenatum]
TRINITY_DN122762_c0_g1_TRINITY_DN122762_c0_g1_i1_g.1022_m.1022	-8.6127	1.06641e-05	0.00206892	XP_020679487.1 zinc finger protein 36-like [Dendrobium catenatum]
TRINITY_DN47993_c0_g1_TRINITY_DN47993_c0_g1_i1_g.132475_m.132475	-8.54892	1.25111e-05	0.00222689	tr|A0A2I0VSJ3|A0A2I0VSJ3_9ASPA VQ domain-containing protein OS=Dendrobium catenatum OX=906689 GN=MA16_Dca009625 PE=4 SV=1
TRINITY_DN50466_c0_g3_TRINITY_DN50466_c0_g3_i1_g.75044_m.75044	-8.49787	0.00133808	0.0225187	XP_020689315.1 1-aminocyclopropane-1-carboxylate synthase [Dendrobium catenatum]
TRINITY_DN56387_c0_g1_TRINITY_DN56387_c0_g1_i7_g.113870_m.113870	-8.49259	0.000483208	0.0126331	tr|A0A5P1F9F9|A0A5P1F9F9_ASPOF Uncharacterized protein OS=Asparagus officinalis OX=4686 GN=A4U43_C03F5560 PE=4 SV=1
TRINITY_DN53825_c1_g1_TRINITY_DN53825_c1_g1_i1_g.165036_m.165036	-8.48352	1.70655e-05	0.00263445	XP_020691364.1 probable peptide/nitrate transporter At3g43790 isoform X2 [Dendrobium catenatum]
TRINITY_DN83272_c0_g1_TRINITY_DN83272_c0_g1_i1_g.41612_m.41612	-8.47178	0.000646456	0.0148536	tr|A0A058ZZU1|A0A058ZZU1_EUCGR Uncharacterized protein OS=Eucalyptus grandis OX=71139 GN=EUGRSUZ_K00420 PE=4 SV=1
TRINITY_DN50810_c0_g1_TRINITY_DN50810_c0_g1_i1_g.61070_m.61070	-8.44095	0.000141326	0.0064437	RWR95982.1 pectinesterase-like protein [Cinnamomum micranthum f. kanehirae]
TRINITY_DN102229_c0_g2_TRINITY_DN102229_c0_g2_i1_g.7229_m.7229	-8.43682	2.27073e-05	0.00285646	0
TRINITY_DN60927_c0_g1_TRINITY_DN60927_c0_g1_i1_g.139058_m.139058	-8.42929	6.87859e-05	0.00442223	XP_020706126.1 polyphenol oxidase, chloroplastic [Dendrobium catenatum]
TRINITY_DN89789_c0_g1_TRINITY_DN89789_c0_g1_i1_g.241870_m.241870	-8.42324	0.00272113	0.0338169	XP_020691746.2 expansin-like B1 [Dendrobium catenatum]
TRINITY_DN110945_c0_g1_TRINITY_DN110945_c0_g1_i1_g.7600_m.7600	-8.38942	0.000136462	0.00632921	QDL88471.1 transcription factor MYB78-like isoform X1, partial [Cymbidium ensifolium]
TRINITY_DN56033_c4_g1_TRINITY_DN56033_c4_g1_i1_g.47641_m.47641	-8.37011	2.68794e-05	0.00302251	XP_020693811.1 phospholipase A1-Ibeta2, chloroplastic [Dendrobium catenatum]
TRINITY_DN60609_c1_g1_TRINITY_DN60609_c1_g1_i2_g.160055_m.160055	-8.35538	3.54344e-05	0.00326099	XP_008807194.1 berberine bridge enzyme-like 22, partial [Phoenix dactylifera]
TRINITY_DN104301_c0_g1_TRINITY_DN104301_c0_g1_i1_g.4001_m.4001	-8.33386	8.31827e-05	0.00488904	PKU66167.1 Homeobox-leucine zipper protein ATHB-21 [Dendrobium catenatum]
TRINITY_DN11790_c0_g1_TRINITY_DN11790_c0_g1_i1_g.219014_m.219014	-8.32976	3.79847e-06	0.00136598	XP_020679245.1 protein TIFY 5A-like [Dendrobium catenatum]
TRINITY_DN60424_c5_g4_TRINITY_DN60424_c5_g4_i10_g.218850_m.218850	-8.32348	0.000378408	0.0110186	tr|A0A6N2KJ66|A0A6N2KJ66_SALVM Uncharacterized protein OS=Salix viminalis OX=40686 GN=SVIM_LOCUS96070 PE=4 SV=1
TRINITY_DN131701_c0_g2_TRINITY_DN131701_c0_g2_i1_g.1491_m.1491	-8.29047	0.000216109	0.00801953	XP_020702442.1 probable esterase KAI2 [Dendrobium catenatum]
TRINITY_DN60611_c3_g1_TRINITY_DN60611_c3_g1_i1_g.159542_m.159542	-8.27937	0.000270345	0.00899256	XP_020694968.1 ethylene-responsive transcription factor 9-like [Dendrobium catenatum]
TRINITY_DN15374_c0_g1_TRINITY_DN15374_c0_g1_i1_g.45938_m.45938	-8.26781	5.06302e-06	0.00150701	PKU63689.1 hypothetical protein MA16_Dca014247 [Dendrobium catenatum]
TRINITY_DN60489_c1_g6_TRINITY_DN60489_c1_g6_i1_g.218901_m.218901	-8.26599	0.00460398	0.0457749	KHG05803.1 Naringenin,2-oxoglutarate 3-dioxygenase [Gossypium arboreum]
TRINITY_DN60489_c1_g6_TRINITY_DN60489_c1_g6_i12_g.218920_m.218920	-8.26551	0.000399682	0.011336	XP_019705284.1 LOW QUALITY PROTEIN: flavanone 3-dioxygenase 2-like [Elaeis guineensis]
TRINITY_DN45692_c0_g1_TRINITY_DN45692_c0_g1_i2_g.173107_m.173107	-8.26222	3.48414e-05	0.00325415	XP_028554566.1 4-coumarate--CoA ligase 1-like [Dendrobium catenatum]
TRINITY_DN45145_c1_g1_TRINITY_DN45145_c1_g1_i1_g.115103_m.115103	-8.23185	8.3776e-06	0.00188783	tr|A0A2I0X3F8|A0A2I0X3F8_9ASPA Ethylene-responsive transcription factor ERF114 OS=Dendrobium catenatum OX=906689 GN=ERF114 PE=4 SV=1
TRINITY_DN46980_c0_g1_TRINITY_DN46980_c0_g1_i5_g.77111_m.77111	-8.20208	0.00125496	0.0215981	XP_026661452.1 kinesin-like protein KIN-14B [Phoenix dactylifera]
TRINITY_DN60694_c0_g1_TRINITY_DN60694_c0_g1_i5_g.159557_m.159557	-8.15412	2.45662e-05	0.00296468	XP_013603259.1 PREDICTED: metacaspase-8 isoform X1 [Brassica oleracea var. oleracea]
TRINITY_DN45788_c1_g1_TRINITY_DN45788_c1_g1_i1_g.131407_m.131407	-8.12614	7.42092e-06	0.00175557	XP_029117448.1 photosynthetic NDH subunit of lumenal location 3, chloroplastic isoform X2 [Elaeis guineensis]
TRINITY_DN60009_c4_g1_TRINITY_DN60009_c4_g1_i1_g.246006_m.246006	-8.11671	6.60608e-07	0.000624382	XP_020700345.1 U-box domain-containing protein 21-like [Dendrobium catenatum]
TRINITY_DN39909_c0_g1_TRINITY_DN39909_c0_g1_i1_g.87108_m.87108	-8.10911	0.000653375	0.0149207	XP_026656318.1 VQ motif-containing protein 10-like [Phoenix dactylifera]
TRINITY_DN17083_c0_g2_TRINITY_DN17083_c0_g2_i1_g.134474_m.134474	-8.1074	0.000512713	0.012974	XP_020682093.1 uncharacterized protein LOC110099326 [Dendrobium catenatum]
TRINITY_DN60932_c1_g1_TRINITY_DN60932_c1_g1_i1_g.140126_m.140126	-8.10229	0.00416145	0.0431456	XP_015872396.2 linoleate 9S-lipoxygenase 1-like, partial [Ziziphus jujuba]
TRINITY_DN58517_c1_g3_TRINITY_DN58517_c1_g3_i1_g.212413_m.212413	-8.09808	0.000355052	0.0105412	0
TRINITY_DN42580_c0_g1_TRINITY_DN42580_c0_g1_i1_g.227479_m.227479	-8.09174	0.00374223	0.0408841	tr|A0A5B6ZC40|A0A5B6ZC40_DAVIN Ribosomal protein L19 (Fragment) OS=Davidia involucrata OX=16924 GN=Din_010114 PE=3 SV=1
TRINITY_DN43741_c0_g1_TRINITY_DN43741_c0_g1_i1_g.56277_m.56277	-8.06298	0.000221073	0.00810391	XP_020679188.1 probable peroxygenase 3 [Dendrobium catenatum]
TRINITY_DN46834_c0_g1_TRINITY_DN46834_c0_g1_i1_g.225037_m.225037	-8.04809	4.38904e-05	0.003552	XP_020679825.1 glucan endo-1,3-beta-glucosidase-like [Dendrobium catenatum]
TRINITY_DN46073_c0_g2_TRINITY_DN46073_c0_g2_i1_g.128746_m.128746	-8.03734	7.86428e-05	0.00477468	tr|A0A2I0WQD0|A0A2I0WQD0_9ASPA Serine carboxypeptidase-like 18 OS=Dendrobium catenatum OX=906689 GN=SCPL18 PE=3 SV=1
TRINITY_DN50932_c4_g1_TRINITY_DN50932_c4_g1_i10_g.206296_m.206296	-8.01376	6.67572e-05	0.00435341	PKU66337.1 Laccase-14 [Dendrobium catenatum]
TRINITY_DN58775_c0_g2_TRINITY_DN58775_c0_g2_i11_g.204637_m.204637	-8.0039	0.00201668	0.0285478	XP_020698973.1 probable WRKY transcription factor 40 isoform X2 [Dendrobium catenatum]		WRKY40
TRINITY_DN60609_c1_g3_TRINITY_DN60609_c1_g3_i2_g.160058_m.160058	-7.9788	2.86455e-05	0.00308178	XP_020599901.1 berberine bridge enzyme-like 23 [Phalaenopsis equestris]
TRINITY_DN62830_c6_g8_TRINITY_DN62830_c6_g8_i1_g.146330_m.146330	-7.96728	0.0010357	0.0192657	XP_020675676.1 AAA-ATPase At2g46620-like [Dendrobium catenatum]
TRINITY_DN57277_c3_g1_TRINITY_DN57277_c3_g1_i1_g.158238_m.158238	-7.95593	2.05846e-05	0.00272212	CAB4103505.1 unnamed protein product [Lactuca saligna]
TRINITY_DN56699_c0_g1_TRINITY_DN56699_c0_g1_i1_g.202155_m.202155	-7.9432	2.93867e-05	0.00308178	XP_020674769.1 NDR1/HIN1-like protein 10 [Dendrobium catenatum]
TRINITY_DN63413_c0_g1_TRINITY_DN63413_c0_g1_i1_g.211408_m.211408	-7.93046	0.000490771	0.0127132	PNX78950.1 indole-3-acetic acid-amido synthetase [Trifolium pratense]
TRINITY_DN44665_c0_g1_TRINITY_DN44665_c0_g1_i1_g.59936_m.59936	-7.9277	0.000461354	0.0123538	0
TRINITY_DN53167_c1_g2_TRINITY_DN53167_c1_g2_i4_g.182225_m.182225	-7.92186	1.19026e-05	0.00219078	XP_028554979.1 protein TIFY 10c isoform X2 [Dendrobium catenatum]
TRINITY_DN35955_c0_g2_TRINITY_DN35955_c0_g2_i1_g.99260_m.99260	-7.92055	4.93631e-05	0.00375278	sp|P49332|GSTXC_TOBAC Probable glutathione S-transferase parC OS=Nicotiana tabacum OX=4097 GN=PARC PE=2 SV=1
TRINITY_DN60489_c1_g6_TRINITY_DN60489_c1_g6_i5_g.218906_m.218906	-7.91891	0.00101953	0.0191072	tr|A0A443P6W0|A0A443P6W0_9MAGN Protein DOWNY MILDEW RESISTANCE 6-like protein OS=Cinnamomum micranthum f. kanehirae OX=337451 GN=CKAN_01542400 PE=3 SV=1
TRINITY_DN59917_c6_g5_TRINITY_DN59917_c6_g5_i13_g.226517_m.226517	-7.89313	0.00275675	0.0340418	XP_020694586.1 trans-resveratrol di-O-methyltransferase-like [Dendrobium catenatum]
TRINITY_DN17474_c0_g1_TRINITY_DN17474_c0_g1_i1_g.244872_m.244872	-7.8748	7.74612e-05	0.00474413	tr|A0A453SQL4|A0A453SQL4_AEGTS DUF1336 domain-containing protein OS=Aegilops tauschii subsp. strangulata OX=200361 PE=4 SV=1
TRINITY_DN45000_c0_g4_TRINITY_DN45000_c0_g4_i1_g.202934_m.202934	-7.84042	2.09813e-06	0.00109381	XP_023911718.1 ABC transporter G family member 53-like [Quercus suber]
TRINITY_DN60525_c0_g1_TRINITY_DN60525_c0_g1_i2_g.58483_m.58483	-7.83242	0.000286019	0.00927972	XP_020677073.1 ankyrin repeat domain-containing protein 65-like [Dendrobium catenatum]
TRINITY_DN15281_c0_g1_TRINITY_DN15281_c0_g1_i1_g.34315_m.34315	-7.82633	7.45476e-06	0.00175557	0
TRINITY_DN46998_c0_g1_TRINITY_DN46998_c0_g1_i1_g.76945_m.76945	-7.79397	6.957e-05	0.00443157	PKU59957.1 hypothetical protein MA16_Dca028442 [Dendrobium catenatum]
TRINITY_DN60927_c0_g1_TRINITY_DN60927_c0_g1_i3_g.139064_m.139064	-7.7913	0.000170023	0.00714648	XP_020706126.1 polyphenol oxidase, chloroplastic [Dendrobium catenatum]
TRINITY_DN105611_c0_g1_TRINITY_DN105611_c0_g1_i1_g.4680_m.4680	-7.78737	0.000507049	0.0129242	0
TRINITY_DN9006_c0_g2_TRINITY_DN9006_c0_g2_i1_g.17587_m.17587	-7.76536	0.00291672	0.0351242	XP_020573938.1 sex determination protein tasselseed-2-like [Phalaenopsis equestris]
TRINITY_DN33581_c0_g1_TRINITY_DN33581_c0_g1_i1_g.74842_m.74842	-7.72953	0.00215806	0.0295842	RVW86918.1 Alcohol dehydrogenase 1 [Vitis vinifera]
TRINITY_DN61251_c4_g3_TRINITY_DN61251_c4_g3_i1_g.186284_m.186284	-7.72541	0.00109243	0.0198561	0
TRINITY_DN58517_c1_g6_TRINITY_DN58517_c1_g6_i1_g.212418_m.212418	-7.70318	0.000657336	0.0149757	0
TRINITY_DN60424_c5_g4_TRINITY_DN60424_c5_g4_i14_g.218860_m.218860	-7.6959	3.0704e-05	0.00313962	XP_020696380.1 TOM1-like protein 6 [Dendrobium catenatum]
TRINITY_DN63298_c0_g1_TRINITY_DN63298_c0_g1_i1_g.253946_m.253946	-7.67743	1.51117e-07	0.000352315	sp|P54769|TYDC2_PAPSO Tyrosine/DOPA decarboxylase 2 OS=Papaver somniferum OX=3469 GN=TYDC2 PE=1 SV=1
TRINITY_DN47277_c0_g4_TRINITY_DN47277_c0_g4_i2_g.180541_m.180541	-7.67634	0.000182242	0.00741929	XP_020678334.1 LOB domain-containing protein 40 [Dendrobium catenatum]
TRINITY_DN151781_c0_g1_TRINITY_DN151781_c0_g1_i1_g.4863_m.4863	-7.65375	0.000228333	0.0082272	tr|A0A2I0W3U0|A0A2I0W3U0_9ASPA Zeaxanthin epoxidase, chloroplastic OS=Dendrobium catenatum OX=906689 GN=ZEP PE=4 SV=1
TRINITY_DN64462_c0_g1_TRINITY_DN64462_c0_g1_i1_g.173345_m.173345	-7.63363	6.89014e-06	0.00172111	XP_020698741.1 transcription repressor MYB6 [Dendrobium catenatum]
TRINITY_DN60694_c0_g1_TRINITY_DN60694_c0_g1_i7_g.159559_m.159559	-7.58317	7.21054e-07	0.000632216	tr|A0A2H9ZTR7|A0A2H9ZTR7_9ASPA Metacaspase-6 OS=Apostasia shenzhenica OX=1088818 GN=AMC6 PE=4 SV=1
TRINITY_DN57503_c4_g1_TRINITY_DN57503_c4_g1_i1_g.103441_m.103441	-7.57071	0.000670049	0.015141	XP_020705873.1 monothiol glutaredoxin-S9 [Dendrobium catenatum]
TRINITY_DN27671_c0_g2_TRINITY_DN27671_c0_g2_i1_g.17519_m.17519	-7.54948	2.02227e-05	0.00271375	PSS21561.1 FAD-dependent urate hydroxylase [Actinidia chinensis var. chinensis]
TRINITY_DN84161_c0_g1_TRINITY_DN84161_c0_g1_i1_g.35825_m.35825	-7.535	3.22228e-05	0.00323507	XP_020683268.1 uncharacterized protein LOC110100185 [Dendrobium catenatum]
TRINITY_DN75587_c0_g1_TRINITY_DN75587_c0_g1_i1_g.182766_m.182766	-7.52333	0.000257231	0.00873362	tr|A0A5K1H3T3|A0A5K1H3T3_9MAGN Uncharacterized protein (Fragment) OS=Nymphaea colorata OX=210225 GN=NYM_LOCUS28177 PE=4 SV=1
TRINITY_DN61465_c1_g2_TRINITY_DN61465_c1_g2_i6_g.249691_m.249691	-7.50942	4.06392e-05	0.0034748	PKU65927.1 Beta-glucosidase 12 [Dendrobium catenatum]
TRINITY_DN11879_c0_g2_TRINITY_DN11879_c0_g2_i1_g.123106_m.123106	-7.4909	0.00154003	0.0242816	XP_028118931.1 1-aminocyclopropane-1-carboxylate synthase-like [Camellia sinensis]
TRINITY_DN61086_c0_g1_TRINITY_DN61086_c0_g1_i3_g.227730_m.227730	-7.48672	0.00239079	0.0314964	XP_020677044.1 heptahelical transmembrane protein 4-like [Dendrobium catenatum]
TRINITY_DN45740_c0_g2_TRINITY_DN45740_c0_g2_i1_g.131531_m.131531	-7.46081	5.30846e-07	0.000556983	XP_020700302.1 pectinesterase-like [Dendrobium catenatum]
TRINITY_DN62155_c2_g7_TRINITY_DN62155_c2_g7_i18_g.196009_m.196009	-7.43404	0.00108308	0.0197376	XP_027348624.1 receptor-like serine/threonine-protein kinase SD1-7 isoform X4 [Abrus precatorius]
TRINITY_DN39809_c0_g1_TRINITY_DN39809_c0_g1_i1_g.81937_m.81937	-7.4121	0.0011089	0.0199997	XP_015872670.1 probable WRKY transcription factor 72 [Ziziphus jujuba]		WRKY72
TRINITY_DN65839_c0_g1_TRINITY_DN65839_c0_g1_i1_g.75448_m.75448	-7.39353	2.194e-05	0.00281491	XP_020691584.1 ADP,ATP carrier protein 1, mitochondrial [Dendrobium catenatum]
TRINITY_DN29454_c0_g1_TRINITY_DN29454_c0_g1_i1_g.69662_m.69662	-7.3743	0.00194732	0.0278983	XP_025878985.1 receptor-like protein 3 isoform X2 [Oryza sativa Japonica Group]
TRINITY_DN58517_c1_g6_TRINITY_DN58517_c1_g6_i1_g.212419_m.212419	-7.3328	0.000589495	0.01412	0
TRINITY_DN57139_c1_g1_TRINITY_DN57139_c1_g1_i1_g.21096_m.21096	-7.33059	5.98649e-05	0.00415271	tr|A0A2I0XCD2|A0A2I0XCD2_9ASPA SPRY domain-containing protein OS=Dendrobium catenatum OX=906689 GN=MA16_Dca003319 PE=4 SV=1
TRINITY_DN58294_c0_g4_TRINITY_DN58294_c0_g4_i1_g.22247_m.22247	-7.32152	0.000454251	0.0122208	XP_020594847.1 probable glutamate carboxypeptidase LAMP1, partial [Phalaenopsis equestris]
TRINITY_DN16096_c0_g1_TRINITY_DN16096_c0_g1_i1_g.223324_m.223324	-7.32045	0.00273363	0.0338639	XP_020682874.1 late histone H2B.L4-like [Dendrobium catenatum]
TRINITY_DN83469_c0_g1_TRINITY_DN83469_c0_g1_i1_g.78767_m.78767	-7.31634	0.000236268	0.00837986	MQM17168.1 hypothetical protein [Colocasia esculenta]
TRINITY_DN61086_c0_g2_TRINITY_DN61086_c0_g2_i3_g.227736_m.227736	-7.31602	0.00111047	0.0200177	XP_020677044.1 heptahelical transmembrane protein 4-like [Dendrobium catenatum]
TRINITY_DN115943_c0_g1_TRINITY_DN115943_c0_g1_i1_g.7438_m.7438	-7.28872	9.42311e-05	0.00527632	XP_020692726.2 AT-hook motif nuclear-localized protein 28-like [Dendrobium catenatum]
TRINITY_DN37142_c0_g2_TRINITY_DN37142_c0_g2_i1_g.172998_m.172998	-7.28773	0.00172013	0.0260048	XP_020570679.1 uncharacterized protein LOC110017869 [Phalaenopsis equestris]
TRINITY_DN49048_c2_g2_TRINITY_DN49048_c2_g2_i1_g.82294_m.82294	-7.266	0.00100943	0.0190096	XP_020682135.1 RING-H2 finger protein ATL73 [Dendrobium catenatum]
TRINITY_DN59637_c0_g1_TRINITY_DN59637_c0_g1_i3_g.115749_m.115749	-7.26404	2.52748e-05	0.00298553	XP_028548400.1 LOW QUALITY PROTEIN: beta-galactosidase 2 [Dendrobium catenatum]
TRINITY_DN55245_c0_g2_TRINITY_DN55245_c0_g2_i3_g.29914_m.29914	-7.25117	0.000855396	0.0174732	XP_020673410.1 probable inositol oxygenase [Dendrobium catenatum]
TRINITY_DN6433_c0_g1_TRINITY_DN6433_c0_g1_i1_g.25915_m.25915	-7.24958	9.85911e-05	0.0053621	XP_020705972.1 uncharacterized protein LOC110116649 [Dendrobium catenatum]
TRINITY_DN45948_c0_g2_TRINITY_DN45948_c0_g2_i4_g.204823_m.204823	-7.24832	0.000613844	0.0143798	XP_028114301.1 IQ domain-containing protein IQM4-like [Camellia sinensis]
TRINITY_DN8319_c0_g1_TRINITY_DN8319_c0_g1_i1_g.82728_m.82728	-7.24645	0.00167404	0.0255436	XP_018379648.1 ADP,ATP carrier protein-like protein [Alternaria alternata]
TRINITY_DN53527_c0_g2_TRINITY_DN53527_c0_g2_i3_g.28994_m.28994	-7.23018	0.00305079	0.0361413	XP_020586686.1 patatin-like protein 2 isoform X1 [Phalaenopsis equestris]
TRINITY_DN60694_c0_g1_TRINITY_DN60694_c0_g1_i1_g.159553_m.159553	-7.2197	4.21237e-06	0.00137674	tr|A0A2H9ZTR7|A0A2H9ZTR7_9ASPA Metacaspase-6 OS=Apostasia shenzhenica OX=1088818 GN=AMC6 PE=4 SV=1
TRINITY_DN58683_c2_g1_TRINITY_DN58683_c2_g1_i1_g.84886_m.84886	-7.2117	6.69942e-05	0.00435474	XP_020687861.1 laccase-14 [Dendrobium catenatum]
TRINITY_DN45021_c0_g1_TRINITY_DN45021_c0_g1_i2_g.202938_m.202938	-7.17021	0.000289616	0.00932243	XP_020693133.1 zinc finger protein ZAT12-like [Dendrobium catenatum]
TRINITY_DN57719_c1_g7_TRINITY_DN57719_c1_g7_i1_g.242291_m.242291	-7.16682	7.43631e-05	0.00463557	0
TRINITY_DN59877_c3_g2_TRINITY_DN59877_c3_g2_i1_g.62799_m.62799	-7.15794	0.000275758	0.00907201	0
TRINITY_DN59917_c6_g5_TRINITY_DN59917_c6_g5_i5_g.226511_m.226511	-7.14403	0.00056532	0.013729	XP_020694586.1 trans-resveratrol di-O-methyltransferase-like [Dendrobium catenatum]
TRINITY_DN27482_c0_g1_TRINITY_DN27482_c0_g1_i1_g.89700_m.89700	-7.14382	0.000842628	0.0173281	XP_020701346.1 chitinase 2-like [Dendrobium catenatum]
TRINITY_DN52698_c0_g1_TRINITY_DN52698_c0_g1_i5_g.142250_m.142250	-7.12528	9.75263e-05	0.0053621	0
TRINITY_DN46834_c0_g1_TRINITY_DN46834_c0_g1_i2_g.225039_m.225039	-7.11693	5.78971e-05	0.00409849	XP_020697279.2 glucan endo-1,3-beta-glucosidase-like, partial [Dendrobium catenatum]
TRINITY_DN58966_c3_g1_TRINITY_DN58966_c3_g1_i2_g.134993_m.134993	-7.11063	2.3636e-05	0.00291322	XP_020692080.1 glutathione S-transferase U17 [Dendrobium catenatum]
TRINITY_DN100035_c0_g1_TRINITY_DN100035_c0_g1_i1_g.134_m.134	-7.08837	4.60866e-05	0.00362927	XP_020675686.1 uncharacterized protein LOC110094729 [Dendrobium catenatum]
TRINITY_DN50379_c0_g1_TRINITY_DN50379_c0_g1_i2_g.195265_m.195265	-7.05421	6.82171e-05	0.00440178	tr|A0A2I0WQC1|A0A2I0WQC1_9ASPA Protein P21 OS=Dendrobium catenatum OX=906689 GN=MA16_Dca005691 PE=4 SV=1
TRINITY_DN134294_c0_g1_TRINITY_DN134294_c0_g1_i1_g.2445_m.2445	-7.03743	0.000127336	0.00611282	KAF2311753.1 hypothetical protein GH714_026514 [Hevea brasiliensis]
TRINITY_DN55200_c0_g1_TRINITY_DN55200_c0_g1_i1_g.29946_m.29946	-7.02724	0.000833666	0.0172102	XP_010930692.1 amino-acid permease BAT1 homolog [Elaeis guineensis]
TRINITY_DN11227_c0_g1_TRINITY_DN11227_c0_g1_i1_g.87634_m.87634	-6.9792	4.35168e-05	0.00353092	XP_020673601.1 G-type lectin S-receptor-like serine/threonine-protein kinase B120 isoform X1 [Dendrobium catenatum]
TRINITY_DN132351_c0_g1_TRINITY_DN132351_c0_g1_i1_g.6458_m.6458	-6.97424	0.00289791	0.034982	XP_020695793.1 probable indole-3-acetic acid-amido synthetase GH3.8 [Dendrobium catenatum]
TRINITY_DN9488_c0_g1_TRINITY_DN9488_c0_g1_i1_g.78342_m.78342	-6.97348	0.00144162	0.0233836	XP_022635337.1 ADP,ATP carrier protein, mitochondrial isoform X4 [Vigna radiata var. radiata]
TRINITY_DN58203_c0_g1_TRINITY_DN58203_c0_g1_i1_g.21844_m.21844	-6.94772	0.000330178	0.0101265	XP_020677920.1 uncharacterized protein LOC110096357 [Dendrobium catenatum]
TRINITY_DN49141_c0_g4_TRINITY_DN49141_c0_g4_i2_g.222946_m.222946	-6.92823	0.000272623	0.00900414	XP_020671700.1 bZIP transcription factor TGA10-like isoform X2 [Dendrobium catenatum]
TRINITY_DN48832_c1_g2_TRINITY_DN48832_c1_g2_i3_g.68067_m.68067	-6.91999	0.000510437	0.0129572	PNX66535.1 endoglucanase 12-like protein, partial [Trifolium pratense]
TRINITY_DN29051_c0_g1_TRINITY_DN29051_c0_g1_i1_g.90503_m.90503	-6.91621	0.000752716	0.0160888	PKU83853.1 F-box/LRR-repeat protein [Dendrobium catenatum]
TRINITY_DN34793_c0_g1_TRINITY_DN34793_c0_g1_i1_g.183371_m.183371	-6.90682	3.32678e-05	0.00325415	XP_020258473.1 protein TIFY 10b-like [Asparagus officinalis]
TRINITY_DN14699_c0_g1_TRINITY_DN14699_c0_g1_i1_g.126537_m.126537	-6.9015	0.000497922	0.0128224	KAF5533551.1 mitochondrial phosphate carrier [Fusarium mexicanum]
TRINITY_DN58775_c0_g1_TRINITY_DN58775_c0_g1_i2_g.204625_m.204625	-6.88245	0.0001784	0.00737451	tr|A0A2H4A018|A0A2H4A018_PHODC probable WRKY transcription factor 72 isoform X2 OS=Phoenix dactylifera OX=42345 GN=LOC103721327 PE=4 SV=1		WRKY72
TRINITY_DN52672_c0_g3_TRINITY_DN52672_c0_g3_i1_g.142104_m.142104	-6.87848	0.00111497	0.0200781	0
TRINITY_DN58691_c0_g2_TRINITY_DN58691_c0_g2_i5_g.85518_m.85518	-6.86937	3.7026e-05	0.00332863	XP_020704900.1 very-long-chain enoyl-CoA reductase-like [Dendrobium catenatum]
TRINITY_DN55324_c3_g2_TRINITY_DN55324_c3_g2_i1_g.110178_m.110178	-6.85636	0.00084755	0.0173849	0
TRINITY_DN34949_c0_g1_TRINITY_DN34949_c0_g1_i2_g.237576_m.237576	-6.85243	0.000510938	0.0129572	AXY87664.1 transcription factor MYB78-like protein, partial [Cymbidium sinense]
TRINITY_DN16184_c0_g1_TRINITY_DN16184_c0_g1_i1_g.130659_m.130659	-6.82429	0.000191274	0.00755302	XP_020700818.1 transmembrane protein 45B-like [Dendrobium catenatum]
TRINITY_DN39982_c0_g3_TRINITY_DN39982_c0_g3_i1_g.87066_m.87066	-6.82059	0.000386438	0.0111319	sp|Q9SYZ8|U496B_ARATH UPF0496 protein At4g34330 OS=Arabidopsis thaliana OX=3702 GN=At4g34330 PE=3 SV=1
TRINITY_DN53520_c0_g1_TRINITY_DN53520_c0_g1_i4_g.29342_m.29342	-6.81822	3.44531e-05	0.00325415	XP_020590202.1 uncharacterized protein LOC110031374 [Phalaenopsis equestris]
TRINITY_DN58775_c0_g1_TRINITY_DN58775_c0_g1_i1_g.204623_m.204623	-6.81618	0.000251787	0.00870943	tr|A0A2H4A018|A0A2H4A018_PHODC probable WRKY transcription factor 72 isoform X2 OS=Phoenix dactylifera OX=42345 GN=LOC103721327 PE=4 SV=1		WRKY72
TRINITY_DN55510_c0_g2_TRINITY_DN55510_c0_g2_i1_g.192097_m.192097	-6.81001	1.84788e-05	0.00265877	XP_020687024.1 cytochrome P450 71A1-like [Dendrobium catenatum]
TRINITY_DN60609_c1_g3_TRINITY_DN60609_c1_g3_i1_g.160056_m.160056	-6.79553	0.00114183	0.0203418	XP_020599901.1 berberine bridge enzyme-like 23 [Phalaenopsis equestris]
TRINITY_DN47407_c0_g3_TRINITY_DN47407_c0_g3_i1_g.131248_m.131248	-6.79507	0.00194977	0.0279164	0
TRINITY_DN53503_c0_g1_TRINITY_DN53503_c0_g1_i1_g.29338_m.29338	-6.79192	1.90316e-06	0.00105644	XP_020575933.1 nucleotide pyrophosphatase/phosphodiesterase-like [Phalaenopsis equestris]
TRINITY_DN62398_c1_g1_TRINITY_DN62398_c1_g1_i16_g.67352_m.67352	-6.76322	1.72399e-06	0.000988352	XP_020575551.1 pleiotropic drug resistance protein 1-like [Phalaenopsis equestris]
TRINITY_DN36836_c1_g1_TRINITY_DN36836_c1_g1_i1_g.69838_m.69838	-6.75071	6.19245e-05	0.00420498	XP_020694282.1 uncharacterized protein At1g76070 [Dendrobium catenatum]
TRINITY_DN61365_c3_g6_TRINITY_DN61365_c3_g6_i10_g.73799_m.73799	-6.74284	5.91049e-05	0.00413786	XP_020676875.1 transmembrane protein DDB_G0292058-like isoform X1 [Dendrobium catenatum]
TRINITY_DN17607_c0_g1_TRINITY_DN17607_c0_g1_i1_g.223190_m.223190	-6.73503	0.000755797	0.0161093	XP_020586462.1 ethylene-responsive transcription factor ABR1-like isoform X1 [Phalaenopsis equestris]
TRINITY_DN60523_c2_g1_TRINITY_DN60523_c2_g1_i1_g.57415_m.57415	-6.72928	0.00368887	0.0404994	0
TRINITY_DN15259_c0_g1_TRINITY_DN15259_c0_g1_i1_g.34270_m.34270	-6.72233	0.00017159	0.00718643	XP_020576648.1 beta-arabinofuranosyltransferase RAY1 [Phalaenopsis equestris]
TRINITY_DN135480_c0_g2_TRINITY_DN135480_c0_g2_i1_g.4609_m.4609	-6.72112	0.000415783	0.0115583	XP_028552539.1 uncharacterized protein LOC110106035 [Dendrobium catenatum]
TRINITY_DN59995_c4_g2_TRINITY_DN59995_c4_g2_i11_g.225507_m.225507	-6.71653	8.00064e-06	0.00181682	XP_020695319.2 acyl transferase 5 [Dendrobium catenatum]
TRINITY_DN59408_c4_g6_TRINITY_DN59408_c4_g6_i9_g.120974_m.120974	-6.7036	4.74096e-05	0.00367	XP_020678040.1 uncharacterized protein LOC110096430 [Dendrobium catenatum]
TRINITY_DN56699_c0_g1_TRINITY_DN56699_c0_g1_i3_g.202160_m.202160	-6.69288	0.000129474	0.00613374	XP_020674769.1 NDR1/HIN1-like protein 10 [Dendrobium catenatum]
TRINITY_DN55992_c0_g1_TRINITY_DN55992_c0_g1_i1_g.224349_m.224349	-6.68664	0.000250097	0.00867674	XP_020672799.1 uncharacterized protein LOC110092549 [Dendrobium catenatum]
TRINITY_DN17897_c0_g2_TRINITY_DN17897_c0_g2_i1_g.175405_m.175405	-6.68055	9.90552e-05	0.00536232	XP_028548330.1 receptor-like serine/threonine-protein kinase SD1-7 isoform X3 [Dendrobium catenatum]
TRINITY_DN59591_c0_g2_TRINITY_DN59591_c0_g2_i6_g.207709_m.207709	-6.67607	0.00131387	0.0221647	PON92846.1 Glycoside hydrolase [Trema orientale]
TRINITY_DN58550_c0_g2_TRINITY_DN58550_c0_g2_i6_g.212564_m.212564	-6.65754	0.000293344	0.00938887	XP_031265360.1 lysM domain receptor-like kinase 3, partial [Pistacia vera]
TRINITY_DN57859_c1_g2_TRINITY_DN57859_c1_g2_i7_g.45148_m.45148	-6.6539	2.69013e-07	0.000434963	XP_020693235.1 cationic peroxidase 1 [Dendrobium catenatum]
TRINITY_DN62349_c0_g3_TRINITY_DN62349_c0_g3_i6_g.65882_m.65882	-6.63967	0.00189461	0.0274278	XP_020684786.1 transcription factor MYB30 [Dendrobium catenatum]
TRINITY_DN58775_c0_g2_TRINITY_DN58775_c0_g2_i2_g.204628_m.204628	-6.63772	0.00235043	0.0311824	XP_020241738.1 probable WRKY transcription factor 40 [Asparagus officinalis]		WRKY40
TRINITY_DN58383_c0_g1_TRINITY_DN58383_c0_g1_i1_g.88882_m.88882	-6.63543	0.000113782	0.00580203	XP_020699872.1 protein TIFY 5A [Dendrobium catenatum]
TRINITY_DN43880_c0_g1_TRINITY_DN43880_c0_g1_i2_g.24242_m.24242	-6.62793	0.000963331	0.0185483	XP_028550836.1 uncharacterized protein LOC110105435 [Dendrobium catenatum]
TRINITY_DN54654_c1_g1_TRINITY_DN54654_c1_g1_i1_g.35690_m.35690	-6.62237	0.000541669	0.0133399	XP_020691475.1 uncharacterized protein LOC110106074 [Dendrobium catenatum]
TRINITY_DN58570_c9_g3_TRINITY_DN58570_c9_g3_i1_g.211797_m.211797	-6.62055	0.00371494	0.0406747	XP_020696993.1 scopoletin glucosyltransferase-like [Dendrobium catenatum]
TRINITY_DN46073_c0_g2_TRINITY_DN46073_c0_g2_i2_g.128747_m.128747	-6.61908	0.000184231	0.00745145	tr|A0A2I0WQD0|A0A2I0WQD0_9ASPA Serine carboxypeptidase-like 18 OS=Dendrobium catenatum OX=906689 GN=SCPL18 PE=3 SV=1
TRINITY_DN58570_c10_g3_TRINITY_DN58570_c10_g3_i3_g.211805_m.211805	-6.6034	0.0017802	0.0264467	tr|A0A4S8I875|A0A4S8I875_MUSBA Protein kinase domain-containing protein OS=Musa balbisiana OX=52838 GN=C4D60_Mb02t04470 PE=4 SV=1
TRINITY_DN61169_c0_g1_TRINITY_DN61169_c0_g1_i8_g.10897_m.10897	-6.60237	1.08265e-05	0.00206892	tr|A0A2I0WV80|A0A2I0WV80_9ASPA 12-oxophytodienoate reductase 4 OS=Dendrobium catenatum OX=906689 GN=OPR4 PE=3 SV=1
TRINITY_DN3625_c0_g2_TRINITY_DN3625_c0_g2_i1_g.107500_m.107500	-6.59763	0.00052258	0.0131086	XP_020597553.1 LOW QUALITY PROTEIN: probable beta-D-xylosidase 6 [Phalaenopsis equestris]
TRINITY_DN124117_c0_g1_TRINITY_DN124117_c0_g1_i1_g.626_m.626	-6.59673	7.63484e-05	0.00471728	XP_030444773.1 lipase-like, partial [Syzygium oleosum]
TRINITY_DN128983_c0_g1_TRINITY_DN128983_c0_g1_i1_g.6672_m.6672	-6.58886	5.57271e-05	0.00400366	XP_020689591.1 probable WRKY transcription factor 75 [Dendrobium catenatum]		WRKY75
TRINITY_DN61009_c1_g7_TRINITY_DN61009_c1_g7_i14_g.229028_m.229028	-6.57383	0.000945316	0.0183761	XP_019702427.1 G-type lectin S-receptor-like serine/threonine-protein kinase SD1-13 isoform X4 [Elaeis guineensis]
TRINITY_DN58344_c0_g3_TRINITY_DN58344_c0_g3_i4_g.89031_m.89031	-6.56883	0.000522976	0.0131086	XP_020693965.1 sphinganine C4-monooxygenase 2-like, partial [Dendrobium catenatum]
TRINITY_DN114648_c0_g1_TRINITY_DN114648_c0_g1_i1_g.3188_m.3188	-6.56451	0.000683489	0.0152622	PKU61575.1 4-coumarate--CoA ligase-like 7 [Dendrobium catenatum]
TRINITY_DN51661_c0_g1_TRINITY_DN51661_c0_g1_i2_g.161793_m.161793	-6.55931	2.78565e-05	0.00308178	XP_020684149.1 E3 ubiquitin-protein ligase RHA2B-like [Dendrobium catenatum]
TRINITY_DN22812_c0_g2_TRINITY_DN22812_c0_g2_i1_g.37453_m.37453	-6.54845	6.54236e-05	0.00431685	XP_020698624.1 U-box domain-containing protein 25-like [Dendrobium catenatum]
TRINITY_DN60501_c0_g1_TRINITY_DN60501_c0_g1_i7_g.59138_m.59138	-6.54028	7.72463e-05	0.00473926	XP_012853024.1 PREDICTED: tryptophan aminotransferase-related protein 4-like isoform X2 [Erythranthe guttata]
TRINITY_DN37559_c0_g1_TRINITY_DN37559_c0_g1_i1_g.104872_m.104872	-6.53586	0.000705314	0.0154643	tr|M0UA16|M0UA16_MUSAM WRKY domain-containing protein OS=Musa acuminata subsp. malaccensis OX=214687 PE=4 SV=1		WRKY
TRINITY_DN53520_c0_g1_TRINITY_DN53520_c0_g1_i2_g.29341_m.29341	-6.51577	0.000116888	0.00583123	XP_020590202.1 uncharacterized protein LOC110031374 [Phalaenopsis equestris]
TRINITY_DN17607_c0_g1_TRINITY_DN17607_c0_g1_i1_g.223191_m.223191	-6.50861	0.000219425	0.00808587	0
TRINITY_DN32690_c1_g1_TRINITY_DN32690_c1_g1_i1_g.35773_m.35773	-6.49705	6.1185e-05	0.00417756	XP_020680606.1 uncharacterized protein LOC110098205 [Dendrobium catenatum]
TRINITY_DN58517_c1_g3_TRINITY_DN58517_c1_g3_i1_g.212415_m.212415	-6.49527	0.000694246	0.0153301	0
TRINITY_DN44006_c0_g2_TRINITY_DN44006_c0_g2_i1_g.31588_m.31588	-6.48623	5.35688e-05	0.00393334	XP_020681411.1 E3 ubiquitin-protein ligase ATL6 [Dendrobium catenatum]
TRINITY_DN62155_c2_g7_TRINITY_DN62155_c2_g7_i19_g.196010_m.196010	-6.48369	0.000137991	0.00636635	XP_026656102.1 G-type lectin S-receptor-like serine/threonine-protein kinase At4g27290 [Phoenix dactylifera]
TRINITY_DN35557_c0_g1_TRINITY_DN35557_c0_g1_i1_g.48404_m.48404	-6.47767	4.85028e-05	0.00371972	XP_020697067.1 cytochrome P450 710A11 isoform X2 [Dendrobium catenatum]
TRINITY_DN61680_c0_g5_TRINITY_DN61680_c0_g5_i6_g.168397_m.168397	-6.47073	2.2398e-06	0.00109381	XP_020596018.1 cyanogenic beta-glucosidase-like, partial [Phalaenopsis equestris]
TRINITY_DN56387_c0_g1_TRINITY_DN56387_c0_g1_i2_g.113866_m.113866	-6.46865	0.000412102	0.0114925	XP_020688144.1 chitinase 2-like [Dendrobium catenatum]
TRINITY_DN60421_c3_g1_TRINITY_DN60421_c3_g1_i11_g.218470_m.218470	-6.45906	0.000638344	0.0147269	tr|A0A2I0XAT4|A0A2I0XAT4_9ASPA Pentatricopeptide repeat-containing protein OS=Dendrobium catenatum OX=906689 GN=PCMP-H32 PE=4 SV=1
TRINITY_DN57000_c1_g1_TRINITY_DN57000_c1_g1_i3_g.132574_m.132574	-6.42318	0.000391727	0.0112472	XP_020590273.1 phosphatidylinositol/phosphatidylcholine transfer protein SFH9-like isoform X1 [Phalaenopsis equestris]
TRINITY_DN58415_c0_g1_TRINITY_DN58415_c0_g1_i14_g.175939_m.175939	-6.42273	3.78123e-05	0.00333956	XP_020585591.1 pirin-like protein [Phalaenopsis equestris]
TRINITY_DN53306_c0_g1_TRINITY_DN53306_c0_g1_i3_g.156161_m.156161	-6.41717	0.00436857	0.0443464	tr|A0A2I0AN96|A0A2I0AN96_9ASPA Auxin-induced protein X10A OS=Apostasia shenzhenica OX=1088818 GN=AXF42_Ash002325 PE=3 SV=1
TRINITY_DN71095_c0_g1_TRINITY_DN71095_c0_g1_i1_g.184973_m.184973	-6.40695	4.60041e-06	0.00145947	PKU61923.1 hypothetical protein MA16_Dca017256 [Dendrobium catenatum]
TRINITY_DN59789_c4_g11_TRINITY_DN59789_c4_g11_i5_g.128195_m.128195	-6.3958	0.00176407	0.0263187	PKU80901.1 Sphingosine kinase 1 [Dendrobium catenatum]
TRINITY_DN56787_c2_g2_TRINITY_DN56787_c2_g2_i1_g.154707_m.154707	-6.38766	1.18644e-05	0.00219078	tr|A0A2I0X8L6|A0A2I0X8L6_9ASPA VOC domain-containing protein OS=Dendrobium catenatum OX=906689 GN=MA16_Dca002748 PE=4 SV=1
TRINITY_DN45145_c1_g2_TRINITY_DN45145_c1_g2_i1_g.115108_m.115108	-6.37741	9.68612e-05	0.0053428	0
TRINITY_DN48229_c0_g2_TRINITY_DN48229_c0_g2_i2_g.78917_m.78917	-6.37335	0.0018251	0.0268965	XP_020592483.1 alpha carbonic anhydrase 7-like [Phalaenopsis equestris]
TRINITY_DN61739_c0_g2_TRINITY_DN61739_c0_g2_i2_g.190189_m.190189	-6.37222	2.55174e-05	0.00298553	XP_006477900.1 caffeic acid 3-O-methyltransferase-like [Citrus sinensis]
TRINITY_DN16096_c0_g1_TRINITY_DN16096_c0_g1_i1_g.223325_m.223325	-6.35818	0.00173607	0.0261127	0
TRINITY_DN57191_c3_g7_TRINITY_DN57191_c3_g7_i1_g.21417_m.21417	-6.35596	0.000166334	0.00704741	OVA11494.1 Transferase [Macleaya cordata]
TRINITY_DN40010_c0_g1_TRINITY_DN40010_c0_g1_i5_g.114952_m.114952	-6.34916	0.000596095	0.0141701	AXU39988.1 NAC protein [Lilium pumilum]
TRINITY_DN60424_c5_g4_TRINITY_DN60424_c5_g4_i15_g.218863_m.218863	-6.34474	3.39361e-05	0.00325415	XP_020696380.1 TOM1-like protein 6 [Dendrobium catenatum]
TRINITY_DN46629_c0_g1_TRINITY_DN46629_c0_g1_i1_g.68997_m.68997	-6.34403	0.00455493	0.0454869	XP_020705098.1 probable aminodeoxychorismate synthase, chloroplastic [Dendrobium catenatum]
TRINITY_DN23331_c0_g2_TRINITY_DN23331_c0_g2_i1_g.248989_m.248989	-6.34275	0.00243091	0.031757	XP_020673547.2 chorismate mutase 2 [Dendrobium catenatum]
TRINITY_DN61086_c0_g1_TRINITY_DN61086_c0_g1_i6_g.227732_m.227732	-6.34147	0.00449952	0.0451556	XP_020677044.1 heptahelical transmembrane protein 4-like [Dendrobium catenatum]
TRINITY_DN38753_c0_g1_TRINITY_DN38753_c0_g1_i2_g.130797_m.130797	-6.3309	0.00302121	0.0359126	XP_028555742.1 uncharacterized protein LOC114580940 [Dendrobium catenatum]
TRINITY_DN61739_c0_g4_TRINITY_DN61739_c0_g4_i1_g.190190_m.190190	-6.31367	5.70132e-05	0.00405246	XP_020579275.1 caffeic acid 3-O-methyltransferase-like [Phalaenopsis equestris]
TRINITY_DN109858_c0_g1_TRINITY_DN109858_c0_g1_i1_g.7992_m.7992	-6.30948	0.00318747	0.0371535	ABW24369.1 ATP synthase F1 complex beta subunit, partial [Riftia pachyptila]
TRINITY_DN60343_c6_g5_TRINITY_DN60343_c6_g5_i10_g.13480_m.13480	-6.30349	0.000567978	0.0137439	XP_020690933.2 LEAF RUST 10 DISEASE-RESISTANCE LOCUS RECEPTOR-LIKE PROTEIN KINASE-like 1.2 [Dendrobium catenatum]
TRINITY_DN58638_c0_g1_TRINITY_DN58638_c0_g1_i2_g.84540_m.84540	-6.29344	3.33872e-06	0.00129731	tr|A0A2I0W699|A0A2I0W699_9ASPA Mitogen-activated protein kinase kinase kinase ANP1 OS=Dendrobium catenatum OX=906689 GN=ANP1 PE=3 SV=1
TRINITY_DN57503_c3_g7_TRINITY_DN57503_c3_g7_i1_g.103421_m.103421	-6.28332	0.00457881	0.0456328	XP_020110243.1 uncharacterized protein LOC109725462 [Ananas comosus]
TRINITY_DN41024_c0_g1_TRINITY_DN41024_c0_g1_i1_g.132203_m.132203	-6.27828	4.86842e-05	0.00372546	XP_020673286.1 probable fatty acyl-CoA reductase 4 [Dendrobium catenatum]
TRINITY_DN52819_c0_g1_TRINITY_DN52819_c0_g1_i1_g.252828_m.252828	-6.27341	2.92396e-05	0.00308178	XP_021894380.1 ADP,ATP carrier protein, mitochondrial-like [Carica papaya]
TRINITY_DN42687_c0_g1_TRINITY_DN42687_c0_g1_i3_g.108933_m.108933	-6.27189	0.000966937	0.018549	XP_020683318.1 probable methyltransferase PMT15 [Dendrobium catenatum]
TRINITY_DN61732_c0_g4_TRINITY_DN61732_c0_g4_i3_g.188546_m.188546	-6.26632	2.50758e-05	0.00298515	AIM58716.1 bibenzyl synthase [Cymbidium hybrid cultivar]
TRINITY_DN46712_c0_g5_TRINITY_DN46712_c0_g5_i1_g.25802_m.25802	-6.26578	8.89394e-05	0.00513251	XP_020691388.1 probable WRKY transcription factor 72 [Dendrobium catenatum]		WRKY72
TRINITY_DN148207_c0_g1_TRINITY_DN148207_c0_g1_i1_g.6414_m.6414	-6.25303	0.00137105	0.0227669	0
TRINITY_DN49575_c0_g2_TRINITY_DN49575_c0_g2_i1_g.90735_m.90735	-6.24805	7.05265e-05	0.00447402	XP_027110834.1 glycosyltransferase family 64 protein C4 [Coffea arabica]
TRINITY_DN66800_c0_g1_TRINITY_DN66800_c0_g1_i1_g.234060_m.234060	-6.22816	0.000199976	0.00773068	AVO00695.1 WRKY transcription factor 71-like, partial [Cymbidium sinense]		WRKY71
TRINITY_DN54426_c0_g1_TRINITY_DN54426_c0_g1_i1_g.183510_m.183510	-6.22324	0.0022594	0.0304718	tr|A0A2I0WB31|A0A2I0WB31_9ASPA Serine/threonine-protein kinase-like protein CCR3 OS=Dendrobium catenatum OX=906689 GN=CCR3 PE=4 SV=1
TRINITY_DN34022_c0_g1_TRINITY_DN34022_c0_g1_i1_g.191228_m.191228	-6.2218	0.000530507	0.0131944	XP_028547815.1 uncharacterized protein LOC110091994 [Dendrobium catenatum]
TRINITY_DN57172_c1_g1_TRINITY_DN57172_c1_g1_i3_g.20912_m.20912	-6.21863	5.37041e-05	0.00393334	tr|A0A2I0VFK0|A0A2I0VFK0_9ASPA Protein PLANT CADMIUM RESISTANCE 10 OS=Dendrobium catenatum OX=906689 GN=PCR10 PE=4 SV=1
TRINITY_DN37910_c0_g1_TRINITY_DN37910_c0_g1_i1_g.206561_m.206561	-6.21033	0.000865495	0.0175462	tr|A0A287N0K2|A0A287N0K2_HORVV GSDH domain-containing protein OS=Hordeum vulgare subsp. vulgare OX=112509 PE=4 SV=1
TRINITY_DN56387_c0_g1_TRINITY_DN56387_c0_g1_i5_g.113868_m.113868	-6.20886	0.000240515	0.00846183	XP_020688144.1 chitinase 2-like [Dendrobium catenatum]
TRINITY_DN58638_c0_g1_TRINITY_DN58638_c0_g1_i4_g.84545_m.84545	-6.2029	2.58982e-07	0.000434963	tr|A0A2I0W699|A0A2I0W699_9ASPA Mitogen-activated protein kinase kinase kinase ANP1 OS=Dendrobium catenatum OX=906689 GN=ANP1 PE=3 SV=1
TRINITY_DN60036_c0_g2_TRINITY_DN60036_c0_g2_i1_g.245580_m.245580	-6.19845	0.000592877	0.0141492	0
TRINITY_DN60081_c1_g1_TRINITY_DN60081_c1_g1_i18_g.246469_m.246469	-6.19591	0.000573982	0.0138528	XP_028554820.1 probable trehalose-phosphate phosphatase F [Dendrobium catenatum]
TRINITY_DN58042_c3_g3_TRINITY_DN58042_c3_g3_i5_g.96771_m.96771	-6.19268	0.000169103	0.00712492	tr|A0A2I0WNW6|A0A2I0WNW6_9ASPA Protease Do-like 14 OS=Dendrobium catenatum OX=906689 GN=DEGP14 PE=4 SV=1
TRINITY_DN46475_c0_g2_TRINITY_DN46475_c0_g2_i4_g.91214_m.91214	-6.19106	0.00466403	0.0461141	XP_020404230.1 calmodulin-binding protein 60 C [Zea mays]
TRINITY_DN81321_c0_g1_TRINITY_DN81321_c0_g1_i1_g.144448_m.144448	-6.1841	0.00196349	0.028038	XP_020674553.1 pectinesterase inhibitor 3-like [Dendrobium catenatum]
TRINITY_DN50726_c0_g2_TRINITY_DN50726_c0_g2_i1_g.234188_m.234188	-6.1798	4.30934e-05	0.00352953	XP_020591923.1 corepressor interacting with RBPJ 1 [Phalaenopsis equestris]
TRINITY_DN48692_c0_g1_TRINITY_DN48692_c0_g1_i1_g.160707_m.160707	-6.17807	0.00156434	0.0245406	ONK71343.1 uncharacterized protein A4U43_C04F7500 [Asparagus officinalis]
TRINITY_DN59551_c0_g1_TRINITY_DN59551_c0_g1_i2_g.206756_m.206756	-6.15844	0.00103527	0.0192657	RZR81811.1 hypothetical protein BHM03_00008113 [Ensete ventricosum]
TRINITY_DN45532_c0_g1_TRINITY_DN45532_c0_g1_i1_g.27381_m.27381	-6.13093	0.00237369	0.031372	XP_028551738.1 uncharacterized protein LOC110112732 [Dendrobium catenatum]
TRINITY_DN44992_c0_g2_TRINITY_DN44992_c0_g2_i2_g.252347_m.252347	-6.12927	9.45913e-05	0.00527632	KAF5205085.1 target of Myb protein 1-like, partial [Thalictrum thalictroides]
TRINITY_DN45235_c0_g2_TRINITY_DN45235_c0_g2_i2_g.144123_m.144123	-6.12216	1.55585e-06	0.000938095	XP_020695531.1 alpha carbonic anhydrase 7 isoform X1 [Dendrobium catenatum]
TRINITY_DN57521_c0_g1_TRINITY_DN57521_c0_g1_i4_g.103451_m.103451	-6.11762	0.0028082	0.0343707	XP_020677616.1 protein ALP1-like [Dendrobium catenatum]
TRINITY_DN61732_c0_g4_TRINITY_DN61732_c0_g4_i1_g.188543_m.188543	-6.11491	3.05402e-05	0.00313962	sp|P51086|CHS4_TRISU Chalcone synthase 4 (Fragment) OS=Trifolium subterraneum OX=3900 GN=CHS4 PE=2 SV=1
TRINITY_DN41355_c0_g1_TRINITY_DN41355_c0_g1_i3_g.54866_m.54866	-6.09198	1.52869e-06	0.000937891	PKU86862.1 ABC transporter G family member 11 [Dendrobium catenatum]
TRINITY_DN57873_c7_g3_TRINITY_DN57873_c7_g3_i5_g.43921_m.43921	-6.06297	0.00018156	0.00740879	0
TRINITY_DN44992_c0_g1_TRINITY_DN44992_c0_g1_i1_g.252345_m.252345	-6.05965	0.00408986	0.0428095	KAB2599045.1 TOM1-like protein 2, partial [Pyrus ussuriensis x Pyrus communis]
TRINITY_DN62803_c7_g13_TRINITY_DN62803_c7_g13_i12_g.147112_m.147112	-6.05234	0.000609555	0.0143338	tr|A0A2I0WPB9|A0A2I0WPB9_9ASPA Disease resistance RPP13-like protein 1 OS=Dendrobium catenatum OX=906689 GN=RPPL1 PE=4 SV=1
TRINITY_DN58564_c4_g1_TRINITY_DN58564_c4_g1_i2_g.211748_m.211748	-6.04716	0.00185345	0.0271542	PKU65083.1 Protein LONGIFOLIA 1 [Dendrobium catenatum]
TRINITY_DN18516_c0_g1_TRINITY_DN18516_c0_g1_i1_g.109403_m.109403	-6.03395	1.97761e-07	0.000384217	XP_020694684.1 NAC domain-containing protein 87 [Dendrobium catenatum]
TRINITY_DN42804_c0_g1_TRINITY_DN42804_c0_g1_i1_g.199764_m.199764	-6.02699	2.87176e-05	0.00308178	PKU66449.1 Phospholipid-transporting ATPase 1 [Dendrobium catenatum]
TRINITY_DN52794_c0_g1_TRINITY_DN52794_c0_g1_i2_g.108103_m.108103	-6.0259	3.08751e-05	0.00314791	XP_020579398.1 momilactone A synthase-like [Phalaenopsis equestris]
[truncated: 3,421 more rows]

## Sheet: Table S4
Supplementary Table 4 | List of logFC of genes differentially expressed during infection on T. calospora-colonized seedlings (PT treatment)
[truncated: 2,486 more rows]

## Sheet: Table S5
Supplementary Table 5 | Regulated GO terms before infection on T. calospora-colonized seedlings (T)
[truncated: 103 more rows]

[truncated: 4 more sheets: Table S6, Table S7, Table S8, Table S9]
